# Supplementary material for: Oxidized sulfur-rich arc magmas formed porphyry Cu deposits by 1.88 Ga
Source: Nat Commun. 2021 Apr 13;12:2189. doi: 10.1038/s41467-021-22349-z (PMC8044198; doi:10.1038/s41467-021-22349-z)
Supplement: Supplementary file 4 — Supplementary Data 1 [file 41467_2021_22349_MOESM4_ESM.xlsx]

## Sheet: D1 Sample information
Sample No.	UTM (33J) and elevation (m)	Drill hole: depth (m)	Rock type	Mineralogy (approximated volume percentage)	Whole-rock geochemistry	CA-ID-TIMS zircon U-Pb	LA-ICP-MS zircon U-Pb-Hf isotopes and trace elements	SIMS zircon O isotopes	LA-ICP-MS rutile U-Pb isotopes	Micro X-ray absorption near edge structure spectrometry (µ-XANES) analyses	Electron microprobe analyses
Drill core samples
HB-5	780763E, 6823093N, 432	TCDH-11:368–371	Andesite (feldspar) porphyry	Porphyritic texture with Bt-altered mafic phenocryst (15 %, partially chloritized). Matrix: Ser (50 %) and Qtz (35 %).	√
HB-9	780763E, 6823093N, 432	TCDH-11: 600	Plagioclase-phyric andesite porphyry	Porphyritic texture with Pl phenocryst (10 %, sericitized). Matrix: Bt (50 %), Qtz (30 %), Ep (5 %), Ser (5 %).	√
HB-18	780763E, 6823093N, 432	TCDH-11: 435	Granodiorite porphyry	Porphyritic to equigranular texture. Qtz (20 %), Pl (30 %, sericitized), Bt (25 %), K-feldspar (10 %). Hydrothermal minerals (15 %): Anh, Bt (partially chloritized), Cp, Ep, Kfs, and Ser.	√	√	√	√		√	√
HB-20	781666E, 6823024N, 395	TCDH-07: 182–183	Aplite	Equigranular texture. Qtz (50 %), Kfs (45 %), and minor Ab (< 5%). Hydrothermal minerals: Ank, Cp, Qtz, and Ser.	√	√
HB-21	781666E, 6823024N, 395	TCDH-07: 303.5	Granodiorite porphyry	Porphyritic to equigranular texture with feldspar phenocryst. Qtz (30 %), Pl (30 %, sericitized), Kfs (20 %), and Bt (15 %). Hydrothermal minerals (5 %): Anh, Bt, Cp, Ep, Kfs, Gy, Rt, Ser, and Ttn.					√
HB-22	781666E, 6823024N, 395	TCDH-07: 362.8–363.4	Granodiorite porphyry	Similar to HB-21 in hand specimen. Thin section not prepared.	√
HB-51	781794E, 6822904N, 390	TCDH-06: 742–742.3	Leucocratic granodiorite porphyry	Porphyritic to equigranular texture with Pl phenocryst. Pl (35 %, sericitized), K-feldspar (20 %), Qtz (25 %), Bt (5 %). Hydrothermal minerals (15 %): Anh, Cp, Ep, Kfs, Ser, Ttn, Rt.	√	√	√	√		√	√
HB-61	781625E, 6823561N, 456	TCDH-08: 179.1–179.7	Plagioclase-phyric andesite porphyry	Porphyritic texture with Pl phenocryst (20 %, sericitized and epidotized). Matrix: Bt (45 %), Pl (30 %, sericitized), and Qtz (5 %).	√		√	√
Outcrop samples
HB-23	780711E, 6823679N, 613		Plagioclase-phyric andesite porphyry	Porphyritic texture with Pl phenocryst (35 %). Matrix: Pl (45 %), Qtz (20 %), and Chl (5 %). Foliated.	√
HB-24	781076E, 6823671N, 503		Rhyolitic tuff	Fine-grained Ser (40 %) and Qtz (60 %).	√		√	√		√
HB-26	781923E, 6822821N, 381		Granodiorite porphyry	Equigranular texture. Pl (45 %, sericitized), Qtz (20 %), Kfs (20 %), and Bt (10 %, chloritized). Hydrothermal minerals (5 %): Bt (chloritized), Cp, Ep, Qtz.	√
HB-27	781995E, 6822604N, 380		Granodiorite porphyry	Porphyritic texture with phenocrysts of Pl (25 %, sericitized), Qtz (5 %), and Kfs (5 %). Matrix: Pl (30 %), Qtz (25 %), and Bt (10 %, partially chloritized). Accessory minerals: Ttn, Zrn, and Ap. Hydrothermal minerals: Ser, Cp, Ep, Gy, Py.	√
HB-28	786180E, 6820182N, 256		Plagioclase-phyric andesite porphyry	Porphyritic texture with Pl phenocryst (30 %, partially epidotized and biotitized). Matrix: Bt (50 %), Pl (15 %), Qtz (5 %).	√		√	√		√	√
HB-29	785277E, 6817708N, 226		Aplite	Porphyritic texure with Kfs phenocryst (5 %). Matrix: fined-grained Kfs (35 %) and Qtz (60 %).	√	√	√	√
HB-30	785311E, 6817730N, 232		Diorite	Equigranular texture. Pl (45 %, partially epidotized and sericitized), Bt (35 %), Kfs (10 %), Qtz (5 %), Ttn (~5 %).	√		√	√		√	√
HB-31	786180E, 6820182N, 256		Aplite	Equigranular texture. Kfs (45 %), Qtz (55 %). Hydrothermal mineral: Mus (< 5 %).	√
HB-32	784004E, 6825820N, 354		Granodiorite	Equigranular texture. Pl (or Ab, 40 %, partially epidotized and sericitized), Kfs (20 %), Qtz (20 %), Bt (15 %), Ttn (<5 %).	√		√	√		√	√
HB-33	783664E, 6827781N, 369		Quartz-monzonite enclave	Equigranular texture. Kfs (55 %, contains Ab), Bt (25 %), Pl (<10 %), Qtz (5%), Ttn (~5 %).	√		√	√
HB-34	783669E, 6827781N, 370		Granodiorite	Equigranular texture. Pl (or Ab, 40 %, pervasively sericitized with minorly epidotized), Qtz (25 %), Kfs (20 %), Bt (10 %), Ttn (<5 %).	√
Abbreviations:
Analytical techiniques: CA-ID-TIMS = Chemical abrasion isotope dilution thermal ionization mass spectrometry; LA-ICP-MS = Laser ablation inductively coupled plasma mass spectrometry; SIMS = Seconday ionization mass spectrometry.
Minerals: Ab = albite, Anh = anhydrite, Ank = ankerite, Bt = biotite, Chl = chlorite, Cp = chalcopyrite, Ep = epidote, Gy = gypsum, Kfs = K-feldspar, Mus = muscovite, Pl = plagioclase, Py = pyrite, Qtz = quartz, Rt = rutile, Ser = sericite, Ttn = titanite.
