# Supplementary material for: Oxidized sulfur-rich arc magmas formed porphyry Cu deposits by 1.88 Ga
Source: Nat Commun. 2021 Apr 13;12:2189. doi: 10.1038/s41467-021-22349-z (PMC8044198; doi:10.1038/s41467-021-22349-z)
Supplement: Supplementary file 5 — Supplementary Data 2 [file 41467_2021_22349_MOESM5_ESM.xlsx]

## Sheet: D2 Whole-rock geochemistry
Sample	HB-5	HB-9	HB-23	HB-28	HB-61	HB-24	HB-18	HB-22	HB-26	HB-27	HB-51	HB-32	HB-34	HB-33	HB-30	HB-20	HB-29	HB-31		U01 (LK-NIP-1)	LK-NIP-1 (standard value)	HB-23-Duplicate	HB-61-Duplicate	HB-51-Duplicate
Rock type	Andesite porphyry	Andesite porphyry	Andesite porphyry	Andesite porphyry	Andesite porphyry	Rhyolitic tuff	Granodiorite porphyry	Granodiorite porphyry	Granodiorite porphyry	Granodiorite porphyry	Leucocratic granodiorite porphyry	Granodiorite	Granodiorite	Quartz-monzonite enclave	Diorite	Aplite	Aplite	Aplite
Major elements (wt. %)
SiO2	62.7	56	54.4	60.5	61.4	73.1	67.7	68.8	67.5	71	75	64.7	67	62.5	56.4	77.6	78.9	77.8		50.3	49.65	54.2
TiO2	0.71	0.7	0.62	0.65	0.64	0.41	0.44	0.45	0.47	0.36	0.22	0.53	0.59	0.7	1	0.11	0.12	0.07		1.12	1.18	0.6
Al2O3	17.1	16.9	19.55	15.85	15.95	14.1	14.8	14.9	15.4	12.85	13.1	15.25	15	16.75	17.8	12.05	12.25	12.4		15.65	15.84	19.35
Fe2O3	6.06	7.4	6.01	7.19	6.57	4.42	3.96	3.97	4.27	3.58	1.21	4.63	4.66	5.25	7.73	0.81	0.87	0.61		13.65	13.79	5.93
MnO	0.1	0.16	0.14	0.14	0.12	0.01	0.04	0.05	0.06	0.02	0.01	0.07	0.07	0.08	0.13	0.01	0	0		0.18	0.2	0.13
MgO	2.84	3.81	3.18	3.75	3.5	0.84	1.67	1.85	1.76	0.96	0.58	1.97	1.7	2.03	3.09	0.13	0.12	0.09		7.37	7.38	3.16
CaO	2.44	5.63	3.27	5.55	4.26	0.34	3.13	2.59	2.71	1.01	1.75	3.87	3.4	3.79	6.84	0.39	0.4	0.25		10.25	10.46	3.25
Na2O	0.88	1.05	7.35	2.14	1.79	0.16	2.58	2.44	2.98	1.48	2.28	3.34	3.12	3.99	2.9	1.49	2.35	2.54		2.4	2.43	7.27
K2O	4.13	3.56	0.81	2.72	3.59	4.56	3.72	4.33	3.35	5.8	5.35	3.71	4.2	4.29	2.62	7.54	6.26	6.44		0.46	0.47	0.79
P2O5	0.18	0.16	0.16	0.19	0.18	0.05	0.14	0.15	0.18	0.12	0.07	0.18	0.19	0.31	0.41	0.01	0.01	0.02		0.12	0.1	0.16
BaO	0.07	0.07	<0.01	0.08	0.09	0.11	0.1	0.1	0.11	0.11	0.09	0.14	0.12	0.11	0.1	0.06	0.01	0.02		0.02		<0.01
Cr2O3	0.008	0.007	0.008	0.008	0.006		0.004	0.003	0.003	0.002	0.002	0.006	0.004	0.004	0.008	0.002	0.003	0.002		0.022		0.008
SrO	0.02	0.04	0.04	0.06	0.05		0.05	0.04	0.05	0.02	0.04	0.06	0.04	0.04	0.07	0.01	0	0.01		0.02		0.04
C	0.26	0.18	0.56	0.02	0.02	0.08	0.06	0.05	0.04	0.04	0.02	0.05	0.09	0.02	0.03	0.09	0.04	0.04		0.03	0.0133333
S	0.17	0.03	0.01	0.01	0.03	0.03	0.26	0.21	0.01	1.52	0.26	0.02	0.02	0.02	0.08	0.14	0.01	0.02		0.03	0.02
LOI	3.92	2.61	4.01	1.25	1.32	3	1.42	1.2	1.74	1.71	0.91	0.95	1.22	0.9	1.24	0.54	0.28	0.18		0.03	0.17			0.9
Total	101.16	98.1	99.55	100.08	99.47	101.1	99.75	100.87	100.58	99.02	100.61	99.41	101.31	100.74	100.34	100.75	101.57	100.43		101.59
Trace elements (ppm)
K	34285.1	29553.3	6724.2	22580	29802.3	37854.8	30881.5	35945.4	27810	48148.6	44413	30798.5	34866.2	35613.4	21749.9	62593.2	51967.3	53461.6
Ti	4255.27	4195.34	3715.87	3895.67	3835.74	2457.27	2637.07	2697	2816.87	2157.6	1318.53	3176.47	3536.07	4195.34	5993.34	659.267	719.201	419.534
P	785.487	698.211	698.211	829.125	785.487	218.191	610.934	654.572	785.487	523.658	305.467	785.487	829.125	1352.78	1789.16	43.6382	43.6382	87.2763
Ba	677	684	42.3	730	881	1020	959	966	1030	1075	886	1400	1145	1055	908	561	132	231		152	142.3	41.4
Li	20	20	30	50	40	10	30	40	30	30	20	30	20	30	30	<10	<10	<10		10	N/A		40
Sc	19	18	16	18	17	9	9	9	9	7	3	10	10	11	18	1	2	2		29	34.9		17
V	166	180	138	190	156	98	97	88	108	92	37	111	96	123	167	13	10	12		306	306	136
Cr	60	60	70	60	50	10	40	30	30	20	20	50	40	30	70	20	20	20		170	183	60
Co	19	21	17	24	17	5	10	9	10	17	3	11	11	12	20	1	1	1		59	60.6		17
Ni	44	47	26	34	30	3	13	13	14	9	1	13	17	13	28	1	1	3		155	160.5		30
Cu	839	120	2	64	63	267	1190	864	410	7370	1390	102	54	65	108	933	6	18		181	165.3		65
Zn	89	135	45	157	120	21	36	42	44	37	19	49	61	68	91	6	10	4		113	98		115
Ga	21.2	20.3	18	19.9	17.9	18.5	18.4	17.4	19.3	16	14	17.8	17.8	19.4	21.2	11.5	12.8	13.2		20.1	19.8	17.8
Rb	222	210	44.3	135	201	255	196	201	142.5	247	182.5	133.5	179	189	103.5	223	193	218		12.8	14.04	42.4
Sr	227	332	387	560	441	39.7	448	330	487	192.5	321	530	334	381	642	82.1	56.6	60		170.5	176.9	380
Y	19.8	22.2	22.6	21.6	22	15	17.5	16.4	16.2	18.6	8.2	17.8	23.6	23	23.1	15.5	15.8	22.9		21.4	23.37	22
Mo	2	1	1	2	1	23	3	3	2	92	6	1	2	2	2	21	2	2		1	1.42		1
Cd	<0.5	<0.5	<0.5	<0.5	<0.5	<0.5	<0.5	<0.5	<0.5	<0.5	<0.5	<0.5	<0.5	<0.5	<0.5	<0.5	<0.5	<0.5		<0.5			<0.5
Sb	0.3	0.72	0.19	0.36	0.99	0.15	0.17	0.2	0.19	0.23	0.22	0.21	0.17	0.19	0.15	0.06	0.08	0.12		<0.5
Cs	11.35	22.7	2.1	15.6	17.85	8.84	11	9.05	3.43	7.4	4.43	4.75	3.9	9.05	5.8	5.51	2.26	2.17		0.56	0.069	2.19
La	34.2	38	41.5	34.5	36.4	27.4	33.8	36.9	31.6	26.9	12.5	41	45.5	45	33.9	25.1	34.1	16.7		8.9	9.27	40.4
Ce	72.9	78.9	87.2	71.7	76	66	73.1	74	67.3	52.1	25.9	78.9	94.2	83.9	71.5	52.7	66.7	38.8		19.6	20.59	84.5
Pr	8.72	9.27	9.73	8.24	8.59	7.38	8.61	8.5	7.96	5.75	3.07	8.56	10.75	9.47	8.52	5.66	6.92	4.3		2.59	2.776	9.39
Nd	34.2	37.1	37.6	32.2	33.5	27.2	33.9	32.3	31.1	22.4	12.6	32.5	40.4	36.9	35.2	21.1	24.2	16.2		12.7	12.5	37.4
Sm	6.27	7.28	7.41	6.93	6.68	5.07	6.09	5.7	5.84	4.19	2.39	6.29	7.46	6.84	7.35	4	4.13	3.65		3.28	3.33	7.56
Eu	0.99	1.31	1.22	1.19	1.17	0.89	0.98	1.01	1.01	0.7	0.55	1.09	1.2	1.34	1.67	0.51	0.38	0.22		1.03	1.174	1.25
Gd	4.74	5.56	5.56	4.9	5.28	3.46	4.08	4.16	4.12	3.55	1.88	4.48	5.38	5.56	5.93	2.73	3.08	3.28		4.06	4.072	5.29
Tb	0.68	0.76	0.75	0.65	0.72	0.54	0.58	0.5	0.51	0.5	0.24	0.55	0.76	0.77	0.81	0.4	0.43	0.51		0.62	0.682	0.77
Dy	3.84	4.58	4.81	4.42	4.33	3.31	3.51	3.28	3.06	3.5	1.45	3.6	4.6	4.59	4.69	2.56	2.97	3.79		4.31	4.238	4.88
Ho	0.73	0.82	0.84	0.81	0.84	0.61	0.63	0.61	0.56	0.65	0.27	0.69	0.81	0.85	0.88	0.48	0.55	0.75		0.81	0.888	0.83
Er	2.24	2.56	2.68	2.25	2.4	1.79	1.98	1.88	1.77	2.29	0.93	2.06	2.75	2.49	2.65	1.85	1.77	2.69		2.36	2.553	369*
Tm	0.29	0.35	0.33	0.31	0.32	0.28	0.25	0.23	0.2	0.32	0.14	0.26	0.32	0.35	0.34	0.25	0.25	0.42		0.3	0.368
Yb	2.33	2.39	2.42	2.06	2.19	1.88	1.99	1.7	1.78	2.18	0.92	1.73	2.6	2.21	2.37	1.91	2.03	3.51		2.31	2.36	2.49
Lu	0.33	0.31	0.35	0.3	0.35	0.26	0.26	0.29	0.23	0.3	0.14	0.25	0.37	0.35	0.35	0.28	0.27	0.52		0.31	0.352	0.34
W	14	3	3	2	4	31	9	7	7	32	22	1	1	2	2	10	2	4		1		3
Tl	0.14	0.78	0.03	0.66	1.49	0.07	0.41	0.48	0.05	0.15	0.11	0.3	0.23	0.43	0.33	0.04	0.02	0.02		0.08	0.11
Bi	0.51	0.15	0.04	1.13	0.44	1.52	0.29	0.46	0.54	3.54	0.29	0.03	0.09	0.1	0.08	0.34	0.22	0.35		0.02
Pb	26	27	5	49	19	5	17	13	13	19	14	18	22	29	17	11	29	38		<2	3.3		19
Th	16.65	14.5	20.7	15.2	16.6	15	11.4	12.4	9.86	9.13	15.15	11.85	15.7	16.05	6.76	25.2	30.1	21.4		1.55	1.65	20.3
U	2.91	2.56	3.6	3.73	4.14	2.14	2.69	2.53	1.96	3.39	3.17	2.34	2.59	3.7	1.23	3.56	5.36	6.36		0.43	0.485	3.46
Nb	12.3	9.3	12.4	10	10.5	12.5	10.4	10.1	9.9	8	7.4	9.6	14.1	13.9	9.7	11.9	13.4	31.8		4.6	4.9	12.2
Ta	1.1	0.8	1.3	1.1	1	1.2	1	0.9	1	0.7	1	0.8	1.2	0.9	0.7	2	1.2	5.5		0.4	0.3	1.2
Zr	151	139	193	152	165	176	139	158	169	140	104	177	225	217	133	81	90	93		84	84	193
Hf	3.9	3.7	5.4	4.1	4.5	4.6	4	4.3	4.5	4	3.4	4.7	5.2	5.5	3.2	3.3	3.4	5.6		2.1		5.2
Ge	<5	<5	<5	<5	<5	<5	<5	<5	<5	<5	<5	<5	<5	<5	<5	<5	<5	<5		<5		<5
Sn	4	2	3	2	2	7	2	3	2	9	2	2	2	2	2	1	1	1		1		3
Ag	<0.5	<0.5	<0.5	<0.5	<0.5	<0.5	<0.5	<0.5	<0.5	2.3	<0.5	<0.5	<0.5	<0.5	<0.5	<0.5	<0.5	<0.5		<0.5			<0.5
As	0.5	0.9	0.2	0.5	0.8	0.8	0.5	0.5	0.4	0.8	0.3	0.4	0.5	0.5	0.3	0.2	0.1	0.4		0.7
Hg	<0.005	<0.005	<0.005	<0.005	<0.005	0.019	<0.005	<0.005	<0.005	0.007	0.007	<0.005	<0.005	<0.005	<0.005	<0.005	<0.005	<0.005		<0.005
In	0.036	0.013	0.046	0.014	0.016	0.027	0.015	0.021	0.015	0.198	0.017	0.011	0.01	0.01	0.01	0.031	<0.005	<0.005		<0.005
Re	0.002	<0.001	<0.001	<0.001	0.001	0.004	0.001	0.002	0.001	0.059	0.004	<0.001	<0.001	<0.001	0.001	0.043	<0.001	0.001		0.001
Se	0.2	<0.2	<0.2	<0.2	<0.2	1.5	0.6	0.4	<0.2	4.2	0.9	<0.2	<0.2	<0.2	0.2	0.4	<0.2	0.2		0.2
Te	0.08	0.05	0.01	0.07	0.12	0.49	0.12	0.08	0.04	0.75	0.04	0.01	0.01	0.01	0.04	0.05	0.06	0.07		<0.01
A/CNK a	1.65152	1.0685	1.03368	0.957414	1.0943	2.42393	1.06007	1.11115	1.14453	1.21815	1.02962	0.921662	0.945768	0.925527	0.888118	1.06436	1.07751	1.06865
M b	1.45072	2.57091	2.09213	2.6068	2.22759	0.856766	1.94964	1.85698	1.76685	1.63382	1.80656	2.34944	2.24853	2.444	3.03096	1.74923	1.61353	1.6182
Zircon saturation temperature c	777.325	695.673	752.291	699.977	730.598	836.804	735.683	752.273	764.14	757.907	722.565	727.998	753.963	737.676	665.012	707.337	724.065	726.292
Apatite saturation temperature d	887.647	787.651	764.648	867.094	871.982	868.879	915.71	934.715	941.406	933.137	917.853	910.796	942.252	951.166	911.024	782.268	793.787	835.682
a. A/CNK = molar Al2O3/(CaO + Na2O + K2O)
b. M = (Na + K + 2*Ca)/(Al * Si) cation fractions (Hanchar and Watson, 2003).
c. Zircon saturation temperature calculated using the zircon solubility model of Watson and Harrison (1993). Samples with M values between 0.9 and 2.0 are regarded to be reliable.
d. Apatite saturation temperature calculated from whole-rock SiO2 and P2O5 concentrations using the equation of Piccoli and Candela (1994). The result for the peraluminous felsic volcanic rock (sample HB-24, A/CNK > 1.2) rocks were regarded to be semiquantitative.
References:
Hanchar JM, Watson EB. Zircon saturation thermometry. Reviews in mineralogy and geochemistry 53, 89–112 (2003).
Watson EB, Harrison TM. Zircon saturation revisited: temperature and composition effects in a variety of crustal magma types. Earth and Planetary Science Letters 64, 295–304 (1983)
Piccoli P, Candela P. Apatite in felsic rocks: a model for the estimation of initial halogen concentrations in the Bishop Tuff (Long Valley) and Tuolumne Intrusive Suite (Sierra Nevada Batholith) magmas. American Journal of Science 294, 92–135 (1994).
