# Supplementary material for: Oxidized sulfur-rich arc magmas formed porphyry Cu deposits by 1.88 Ga
Source: Nat Commun. 2021 Apr 13;12:2189. doi: 10.1038/s41467-021-22349-z (PMC8044198; doi:10.1038/s41467-021-22349-z)
Supplement: Supplementary file 6 — Supplementary Data 3 [file 41467_2021_22349_MOESM6_ESM.xlsx]

## Sheet: D3 LA instrumental parameters
Laboratory & Sample Preparation
Laboratory name	MERC IGL	MERC IGL	MERC IGL	MERC IGL
Sample type/mineral	Zircon	Zircon	Rutile	Zircon
Analysis	U-Pb	Trace elements	U-Pb	Lu-Hf isotopes
Date	20190522 / 20190803	20190522 / 20190803	20190722	20190806
Sample #	HB-18, HB-24, HB-28, HB-29, HB-30, HB-32, HB-33, HB-51, and HB-61	HB-18, HB-24, HB-28, HB-29, HB-30, HB-32, HB-33, HB-51, and HB-61	HB-21	HB-18, HB-24, HB-28, HB-29, HB-30, HB-32, HB-33, HB-51, and HB-61
Sample preparation	Polished mount	Polished mount	Thin section	Polished mount
Reference material location	Separate mount	Separate mount	Separate mount	Separate mount
Imaging	Transmitted and reflected light, CL, and BSE	Transmitted and reflected light, CL, and BSE	BSE	Transmitted and reflected light, CL, and BSE
Laser ablation system
Make, Model & type	Photon Machines, Analyte G2	Photon Machines, Analyte G2	Photon Machines, Analyte G2	Photon Machines, Analyte G2
Ablation cell & volume	Helex II, large format, two volume	Helex II, large format, two volume	Helex II, large format, two volume	Helex II, large format, two volume
Laser wavelength (nm)	193	193	193	193
Pulse width (ns)	<4	<4	<4	<4
Fluence (J.cm-2)	2	2	3	6
Repetition rate (Hz)	7	7	7	7
Ablation duration (secs)	30	30	30	60
Ablation pit depth / ablation rate	≤ 5 µm/ ~0.5 µm/sec	≤ 5 µm/ ~0.5 µm/sec	~15 µm/ ~0.5 µm/sec	~30 µm/ ~0.5 µm/sec
Spot size (um)	35	35	25	40
Sampling mode / pattern	Spot	Spot	Spot	Spot
Carrier gas	He & Ar (after cell) & N2 (after cell)	He & Ar (after cell) & N2 (after cell)	He & Ar (after cell) & N2 (after cell)	He & Ar (after cell) & N2 (after cell)
Cell carrier gas flow (l/min)	He1 (cell) = 0.95, He2 (cup) = 0.1, Ar = 1.1, N2 = 0.0095	He1 (cell) = 0.95, He2 (cup) = 0.1, Ar = 1.1, N2 = 0.0095	He1 (cell) = 0.7, He2 (cup) = 0.2, Ar = 0.75, N2 = 0.01	He1 (cell) = 0.925, He2 (cup) = 0.325, Ar = 1.7, N2 = 0.005
ICP-MS Instrument
Make, Model & type	Thermo Neptune Plus with Jet Interface	Thermo iCap-TQ	Thermo Neptune Plus with Jet Interface	Thermo Neptune Plus with Jet Interface
Sample introduction	Laser Ablation	Laser Ablation	Laser Ablation	Laser Ablation
RF power (W)	1200	1550	1200	1200
Make-up gas flow (l/min)	0.03 (S20190522), 0.07 (S20190803)	0.15	0.05	0.07
Detection system	9 Faraday Cups	IC	9 Faraday Cups	9 Faraday Cups
Masses measured	204Pb, 206Pb, 207Pb, 208Pb, 232Th, 238U	29Si, 31P, 49Ti, 89Y, 91Zr, 93Nb, 139La, 140Ce, 141Pr, 146Nd, 147Sm, 153Eu, 157Gd, 159Tb, 163Dy, 165Ho, 166Er, 169Tm, 172Yb, 175Lu, 177Hf, 181Ta, 204Pb, 206Pb, 207Pb, 208Pb, 232Th, 238U	204Pb, 206Pb, 207Pb, 208Pb, 232Th, 238U	171Yb, 173Yb, 174Hf, 175Lu, 176Yb, 177Hf, 178Hf, 179Hf
Integration time per peak/dwell times (ms)	NA	Si, Zr, Hf = 5; P, Ti, Y, Nb, Ce, Nd, Gd, Tb, Dy, Ho, Er, Tm, Yb, Lu, Ta, Pb (204, 208), Th = 10; Sm, Eu = 20; Pr, U = 30; Pb (206) = 95, La = 100, Pb (207) = 110	NA	NA
Total integration time per output datapoint (secs)	8	0.6	0.25	1.049
IC Dead time (ns)	NA	NA	NA	NA
Data Processing
Gas blank	Measured for 90 sec at beginning and end of run & 30 sec between ablations	Measured for 60 sec at beginning and end of run & 30 sec between ablations	Measured for 90 sec at beginning and end of run & 30 sec between ablations	Measured for 60 sec at beginning and end of run & 30 sec between ablations
Calibration strategy	Standard sample bracketing	Standard sample bracketing	Standard sample bracketing	Standard sample bracketing
Reference Material info (U-Pb)	Primary RM = OG1 (3465.4 ± 0.6 Ma; Stern et al., 2009), Secondary RMs = TanBrA (2512.2 ± 0.7 Ma; Pecha (unpub'd data)), and Grn (3008.7 ± 0.72 Ma; Marsh et al., In Prep)		Primary RM = R10 rutile (1090 Ma; Luvizotto et al., 2009), Secondary RMs = R19 rutile (489.5 Ma; Zack et al., 2011); Sugluk rutile (1719 ± 14 Ma; Bracciali et al., 2013)	Primary RM = Plesovice (176Hf/177Hf = 0.282482; Slama et al., 2008), Secondary RMs = 91500 (176Hf/177Hf = 0.282306; Wiedenbeck et al., 1995), R33 (176Hf/177Hf = 0.282764; Kemp et al., 2017), FC1 = 0.282184, OGC = 0.280554 (Kemp et al., 2017) and MUN1/3 (176Hf/177Hf = 0.282140; Fisher et al., 2011)
Reference Material info (TE)		Primary RM = NIST610 (~450 ppm trace elements), Secondary RMs = NIST612 (~38 ppm trace elements)
Data processing package used / Correction for LIEF	Iolite v. 3.32; DRS = U-Pb Geochron 4	Iolite v. 3.32; TE DRS = Trace Element (Internal Standard)	Iolite v. 3.32; DRS = U-Pb Geochron 4	Iolite v. 3.32; DRS = A modified version of the Hf isotope
Mass discrimination
Common-Pb correction, composition and uncertainty	NA	NA	NA	NA
Uncertainty level & propagation	Spots = 2SE, Wtd. Means = 2 SD with propagation of in-run variance in primary RM	Spots = 2SE, Wtd. Means = 2 SD	Spots = 2SE, Wtd. Means = 2 SD with propagation of in-run variance in primary RM	Spots = 2SE, Wtd. Means = 2 SD with propagation of in-run variance in primary RM
Quality control / Validation	TanBrA = 2509.7 ± 3.1 Ma; Grn = 3004.6 ± 1.5 Ma (207Pb/206Pb Wtd. Means)	NIST612 = avg ≦ 2.5 % deviated from published (abs. value)	R19 = 480 ± 45 Ma; Sugluk = 1782 ± 55 Ma (intercept ages)	91500 = 0.282309 (13), R33 = 0.282750 (13), FC1 = 0.282184 (13), OGC = 0.280636 (13), MUN = 0.282127 (10) (Interference and Mass Bias corrected 176Hf/177Hf)
Other information	N/A	N/A	N/A	N/A
References
Bracciali L, Parrish RR, Horstwood MSA, Condon DJ, Najman Y. UPb LA-(MC)-ICP-MS dating of rutile: New reference materials and applications to sedimentary provenance. Chemical Geology 347, 82–101 (2013).
Fisher CM, et al. Synthetic zircon doped with hafnium and rare earth elements: A reference material for in situ hafnium isotope analysis. Chemical Geology 286, 32–47 (2011).
Kemp AIS, Vervoort JD, Bjorkman KE, Iaccheri LM. Hafnium Isotope Characteristics of Palaeoarchaean Zircon OG1/OGC from the Owens Gully Diorite, Pilbara Craton, Western Australia. Geostandards and Geoanalytical Research 41, 659–673 (2017).
Luvizotto GL, et al. Rutile crystals as potential trace element and isotope mineral standards for microanalysis. Chemical Geology 261, 346‒369 (2009).
Sláma J, et al. Plešovice zircon—a new natural reference material for U–Pb and Hf isotopic microanalysis. Chemical Geology 249, 1–35 (2008).
Stern RA, Bodorkos S, Kamo SL, Hickman AH, Corfu F. Measurement of SIMS Instrumental Mass Fractionation of Pb Isotopes During Zircon Dating. Geostandards and Geoanalytical Research 33, 145–168 (2009).
Wiedenbeck M, et al. Three natural zircon standards for U‐Th‐Pb, Lu‐Hf, trace element and REE analyses. Geostandards newsletter 19, 1–23 (1995).
Zack T, et al. In situ U–Pb rutile dating by LA-ICP-MS: 208 Pb correction and prospects for geological applications. Contributions to Mineralogy and Petrology 162, 515–530 (2011).
