# Supplementary material for: Oxidized sulfur-rich arc magmas formed porphyry Cu deposits by 1.88 Ga
Source: Nat Commun. 2021 Apr 13;12:2189. doi: 10.1038/s41467-021-22349-z (PMC8044198; doi:10.1038/s41467-021-22349-z)
Supplement: Supplementary file 7 — Supplementary Data 4 [file 41467_2021_22349_MOESM7_ESM.xlsx]

## Sheet: D4 LA-ICP-MS LASS data
					Dates (Ma)					Isotopic ratios																Element contents d
Spot No.	Notes	Duration(s)	Session		207Pb/206Pb age	±2SE abs.	206Pb/238U age	±2SE abs.	Disc (%)	207Pb/206Pb	±2SE abs.	207Pb/235U	±2SE abs.	206Pb/238U	±2SE abs.	Rho a		206Pb	±2SE abs.	207Pb	±2SE abs.	208Pb	±2SE abs.	Th/U		P	±2SE abs.	V	±2SE abs.	Sr	±2SE abs.	Y	±2SE abs.	La	±2SE abs.	Ce	±2SE abs.	Pr	±2SE abs.	Nd	±2SE abs.	Sm	±2SE abs.	Eu	±2SE abs.	Gd	±2SE abs.	Tb	±2SE abs.
HB-18: Granodiorite porphyry
HB-18-1		3.678	S1 20190522		2023	14	2087	56	-3.2	0.1248	0.0014	6.54	0.23	0.3824	0.012	0.90664		562	84	77	11	39.1	6.1	0.445013		1140	220	Below LOD	Below LOD	1	1.3	555	89	0.071	0.06	22.2	7.5	0.1	0.1	1.4	1.1	2.3	2.2	0.33	0.36	7.7	3.1	2.6	1.2
HB-18-2		11.01	S1 20190522		1908.4	5.3	1904	58	0.2	0.11681	0.00068	5.5	0.2	0.3438	0.012	0.97293		651	79	83	10	75.9	9.2	0.834646		340	120	3.3	2.1	3.7	1.2	1480	220	0.55	0.15	59	10	0.84	0.2	9.6	2.7	7	2.3	3.28	0.84	29.7	7.9	9.7	2.1
HB-18-3		7.0959	S1 20190522		1971.9	6.2	1937	54	1.7	0.12107	0.00068	5.82	0.2	0.3507	0.011	0.96263		305	28	40.4	3.8	51.2	4.9	1.13734		380	150	1.6	1.9	0.6	0.41	1340	210	0.4	0.13	39.9	6.3	0.77	0.29	5.7	1.3	9.7	2.3	1.84	0.54	27.2	6.7	9.4	1.1
HB-18-4	Inclusion	2.2406	S1 20190522		2368	13	2037	52	14	0.1521	0.0019	7.74	0.25	0.3717	0.011	0.61742		1470	960	240	160	430	280	1.61905		2100	2600	Below LOD	Below LOD	12	9.4	5800	4400	16	11	290	150	20	13	190	170	130	150	30	24	250	260	62	38
HB-18-5	Inclusion	5.1132	S1 20190522		2231	11	1882	53	15.6	0.1403	0.0016	6.52	0.22	0.339	0.011	0.79702		330	160	52	25	49	23	0.814815		6600	3400	4.5	5.5	16	5.9	1160	380	38	28	167	73	17.1	9.9	86	44	24	13	2.6	1.6	34	19	10.4	6.1
HB-18-6		11.019	S1 20190522		1897.1	7.2	1874	46	1.37	0.11615	0.00077	5.386	0.17	0.3373	0.0095	0.8939		276	29	35.1	3.8	40.6	4.5	1.07442		270	180	Below LOD	Below LOD	0.22	0.21	1270	140	0.31	0.28	38.5	5.5	0.318	0.084	5	1.9	7.1	1.6	1.41	0.26	29.5	6	9.5	1.8
HB-18-7	Antecryst	11.019	S1 20190522		1883.5	8.6	1967	50	-4.6	0.11529	0.0008	5.629	0.18	0.3569	0.011	0.88671		168	21	21.1	2.5	20.7	2.6	0.917293		250	160	2.1	2.1	0.28	0.28	990	180	0.009	0.011	26.7	5	0.116	0.054	2	1.2	3.8	1.2	1.04	0.43	19.6	4.8	7.1	1.6
HB-18-8		11.011	S1 20190522		1892	11	1877.3	44	0.73	0.1157	0.0011	5.36	0.17	0.3381	0.0092	0.58651		184	18	23.3	2.2	24.9	2.5	1.04861		330	220	Below LOD	Below LOD	0.23	0.22	820	100	0.092	0.036	21.3	3.3	0.188	0.088	2.04	0.74	2.9	1.4	0.99	0.37	13.5	3.1	4.92	0.7
HB-18-9		11.03	S1 20190522		1895	18	1885.6	45	0.7	0.1161	0.002	5.403	0.18	0.3398	0.0093	0.15962		101	8.2	12.8	1.2	8.61	0.74	0.635669		140	220	0.5	2	0.68	0.46	410	41	0.021	0.016	16.7	1.3	0.04	0.027	0.41	0.33	1	0.74	0.28	0.2	6	2.3	1.96	0.74
HB-18-10		4.8351	S1 20190522		2041	14	1867	53	8.5	0.1259	0.0018	5.8	0.21	0.336	0.011	0.80143		349	80	48	11	58	13	1		370	300	0.5	3	1.04	0.44	1700	430	1.31	0.31	59	14	2.51	0.64	15.4	4.4	18	4.3	5.5	1.3	50	16	13.3	3.7
HB-18-11	Inclusion	5.8306	S1 20190522		2132	16	2037	50	4.44	0.1325	0.0015	6.75	0.23	0.3717	0.011	0.87626		270	26	39	4.1	44.8	5.2	0.994764		3800	1500	1.1	2.5	13.1	7	1270	260	7	3.5	66	13	5.7	2	35	14	15.8	4.9	2.61	0.86	35	11	10.8	1.9
HB-18-12		11.106	S1 20190522		1873.2	7.8	1882.1	45	-0.49	0.11458	0.00098	5.325	0.16	0.3391	0.0093	0.48807		200	21	25	2.6	27.4	3.2	1.05161		180	160	1.7	2.3	0.34	0.3	1160	170	0.078	0.058	31.2	4.1	0.19	0.083	4	1.9	5.2	1.2	1.2	0.39	25.7	4.5	8.7	1.4
HB-18-13	Inclusion	9.5599	S1 20190522		2065	10	1896	45	8.18	0.1276	0.0012	5.982	0.19	0.3419	0.0094	0.63142		205	23	28.7	3.3	35.9	4.1	1.22785		4000	1200	Below LOD	Below LOD	12.4	4.5	1340	170	12.4	4.3	80	23	7.4	2.5	37	12	17.1	4.2	2.29	0.66	35.9	5.3	11.5	2.1
HB-18-14	Antecryst	11.297	S1 20190522		no value	NAN	no value	NAN	no value	no value	NAN	no value	NAN	no value	NAN	NaN		171	21	22.8	2.7	22.3	2.7	0.907801		570	220	Below LOD	Below LOD	0.13	0.18	558	90	0.123	0.056	18.9	3.1	0.196	0.054	1.64	0.53	2	1.1	0.98	0.33	11.3	4.3	3.31	0.69
HB-18-15		11.034	S1 20190522		1915.5	7.7	1984	54	-3.5	0.1175	0.0011	5.81	0.2	0.3606	0.011	0.88303		240	35	30.7	4.4	38.9	6.5	1.19209		360	160	Below LOD	Below LOD	0.19	0.18	1250	210	0.045	0.038	44.4	7.7	0.134	0.064	2.4	1.2	6.1	1.6	1.82	0.49	27.3	6.1	9.1	1.8
HB-18-16		11.071	S1 20190522		2010	23	1947	52	3.1	0.1238	0.0018	5.99	0.23	0.3527	0.011	0.87248		362	32	48.8	4.1	51.8	4.9	0.988848		670	190	3.6	2.3	1.23	0.65	1320	120	1.62	0.63	42.1	4.4	0.71	0.27	5	1.3	4.9	1.8	1.25	0.3	27.5	6.3	10.1	1.8
HB-18-17		11.025	S1 20190522		1886	10	1859.4	44	1.36	0.1154	0.001	5.288	0.16	0.3344	0.0092	0.21585		213	19	26.9	2.6	28.5	2.6	1.02976		330	170	1	1.8	0.2	0.23	1230	120	0.0012	0.0055	29.5	4	0.179	0.078	2.29	0.83	6.1	2.1	0.97	0.32	30.5	4.5	10.1	1.7
HB-18-18		11.007	S1 20190522		1935	18	1921	46	0.7	0.1186	0.0014	5.651	0.19	0.3472	0.0096	0.88301		215	22	27.7	2.7	26.5	2.6	0.900585		210	130	1.6	1.9	2.6	1.3	780	140	1.83	0.95	30.4	3.9	0.27	0.11	2.76	0.94	2.3	0.89	0.6	0.28	12.1	2.9	4.68	0.69
HB-18-19		11.002	S1 20190522		1889.6	9.6	1853	44	1.91	0.11557	0.00099	5.278	0.16	0.333	0.0091	0.49646		140	12	17.6	1.5	22.6	2.1	1.25455		390	140	1	1.4	0.25	0.2	1330	140	0.012	0.013	26.7	2.5	0.274	0.095	4.6	1.1	7.3	1.5	1.41	0.36	33.2	5.3	9.8	1.3
HB-18-20	Antecryst	11.086	S1 20190522		1885.9	8.8	1891.3	44	-0.31	0.1154	0.0011	5.395	0.16	0.341	0.0092	0.14457		202	17	25.5	2.2	27.5	2.5	1.03226		410	160	1.7	1.5	0.27	0.23	1240	170	0.0016	0.0058	29.7	4.3	0.151	0.057	3.4	1.2	5.3	1.6	0.71	0.24	25.4	4.5	8.2	1.1
HB-18-21		11.252	S1 20190522		1897.3	4.8	1901	47	-0.21	0.11617	0.00076	5.467	0.17	0.3431	0.0098	0.8618		225	17	28.5	2.1	29.5	2.2	0.97093		380	180	0.5	1.6	0.59	0.57	1094	85	2.6	2.3	38	7	0.98	0.6	5.3	2.4	4.9	1.3	1.02	0.3	22.4	4.6	7.5	1.2
HB-18-22		11.008	S1 20190522		1883.4	5	1877	46	0.33	0.11528	0.00063	5.343	0.16	0.338	0.0095	0.83991		495	41	62.2	5.1	120	10	1.79221		400	150	Below LOD	Below LOD	0.52	0.26	3070	320	0.197	0.054	87	11	1.12	0.18	15	2.7	26	2.6	5.37	0.49	92	15	27.2	3.2
HB-18-24		11.067	S1 20190522		1898.2	4.1	1849.9	44	2.54	0.11617	0.00064	5.297	0.16	0.3324	0.0091	0.75114		365	41	46.2	5.3	54.1	5.4	1.14583		410	110	0.1	1.4	0.27	0.26	1680	250	0.44	0.19	48.5	7	0.26	0.11	4	1.1	6.4	2.1	1.35	0.33	34.2	5.7	10.6	1.9
HB-18O-1		6.2388	S2 20190803		2325	57	1948	43	16	0.1491	0.0055	7.25	0.38	0.3528	0.0091	0.7499		70.1	9.1	11.3	1.3	14.4	1.7	1.33333		570	170	0.9	1.8	0.11	0.16	1060	120	0.012	0.017	19.3	2.8	0.22	0.058	3.6	1	5.7	1.5	1.05	0.38	26.5	6	8.7	1.7
HB-18O-2		5.2109	S2 20190803		1938.4	8.4	1942	37	-0.17	0.1187	0.0012	5.738	0.15	0.3515	0.0079	0.40566		314	31	41.1	4.1	50.4	5	1.13983		810	180	1.6	1.4	0.38	0.31	1059	91	1.05	0.22	40.6	6.2	0.58	0.19	5.1	1.4	5.5	1.1	1.51	0.54	24.8	5.4	7.6	1.3
HB-18O-3		5.2218	S2 20190803		1943.8	7.8	1886.2	35	2.95	0.1191	0.0015	5.569	0.15	0.3399	0.0074	0.16197		162.3	7.6	21.3	1	20.5	1	0.9336		640	210	0	1	0.25	0.29	833	36	0.053	0.027	25.7	2	0.105	0.051	1.56	0.66	3.2	1.1	0.96	0.32	16.4	4.1	6	1.1
HB-18O-4	Inclusion	5.0934	S2 20190803		2027.8	4.5	2001	38	1.34	0.12486	0.00084	6.249	0.16	0.3639	0.0081	0.77324		316	25	43.4	3.5	46.6	4	0.903509		2740	980	1.1	1.2	4.3	1.9	940	110	15.9	5.9	101	22	8.1	3.2	44	17	12.4	4.6	1.24	0.48	21.3	6.3	6	1.1
HB-18O-5	Inclusion	3.0866	S2 20190803		1946.4	8.1	2113.9	39	-8.61	0.1191	0.0014	6.356	0.17	0.3881	0.0085	0.27203		480	61	62.8	8	90	11	1.32919		1240	360	0.3	1.8	1.35	0.92	1260	210	0.94	0.35	60	12	1.73	0.49	12.6	5	8.6	2.1	1.87	0.91	30	14	7.7	1.9
HB-18O-6		4.1828	S2 20190803		1906	15	1881	37	0.8	0.1165	0.0019	5.47	0.18	0.3387	0.0076	0.65518		88.5	5.3	11.32	0.75	11.62	0.58	0.961933		970	250	1.8	1.2	2.48	0.86	699	86	1.94	0.46	29.6	4.1	1.08	0.3	6.4	1.7	3.9	1.1	1.21	0.45	14.5	5	4.93	0.92
HB-18O-7	Inclusion	3.4559	S2 20190803		1995	13	2050	51	-2.7	0.1226	0.0012	6.33	0.23	0.3744	0.011	0.90955		398	91	54	13	48	11	0.928826		3010	460	2.4	2.4	Below LOD	Below LOD	840	160	0.007	0.016	41.7	6.1	0.076	0.057	1.2	0.89	1	1.3	0.5	0.43	12.4	6.6	4.86	0.57
HB-18O-8	Inclusion	3.2311	S2 20190803		2174.1	3.9	1849	45	15	0.1358	0.00081	6.21	0.2	0.3321	0.0093	0.96188		600	130	90	20	111	25	1.12766		1690	680	1.5	1.1	3.6	1	1040	200	1.58	0.33	69	12	2.69	0.4	18	1.8	14.4	4.1	5.9	1.4	32	10	7.6	1.8
HB-18O-9	Xenocryst	2.495	S2 20190803		2132	13	2026	57	5	0.1325	0.0013	6.74	0.22	0.3694	0.012	0.9365		239	63	34.6	8.7	34.4	8.9	0.917647		240	270	0.3	1.8	0.4	0.51	730	150	0.61	0.19	32.6	6.2	1.11	0.23	7.4	2	5.6	1.3	1.66	0.88	20.5	5.9	4.49	0.71
HB-18O-10		5.6841	S2 20190803		1915.5	6.6	1909	38	0.3	0.11717	0.00082	5.556	0.14	0.3448	0.0078	0.63681		235	31	30.1	3.9	48.3	6.8	1.44944		215	82	0.9	1.6	0.44	0.24	1560	180	0.143	0.047	40.1	4.9	0.498	0.085	6.6	1.1	11.3	2.1	1.95	0.4	40.5	5.3	13.1	2.1
HB-18O-11		6.4066	S2 20190803		1997	17	1952	45	2.4	0.1228	0.0014	5.98	0.18	0.3536	0.0096	0.83789		144	18	19.4	2.3	23.4	3.4	1.1028		340	94	Below LOD	Below LOD	0.17	0.18	751	77	0.084	0.034	21.5	3	0.17	0.06	2.44	0.97	2.69	0.83	0.86	0.27	20.3	5	5.25	0.87
Average
SD
n
HB-24: Rhyolitic tuff
HB-24_1		11.009	S1 20190522		1887.8	5.1	1860.6	44	1.43	0.11555	0.00073	5.304	0.16	0.3346	0.0091	0.43708		321	37	40.4	4.6	37.2	4.2	0.876984		430	130	0	1.9	0.45	0.25	1090	160	0.051	0.02	46.8	6.6	0.061	0.032	1.47	0.43	5.5	2	0.83	0.27	21.2	4	6.88	0.87
HB-24_2		11.003	S1 20190522		1891	6.3	1878	45	0.69	0.11572	0.00069	5.37	0.16	0.3382	0.0093	0.77818		273	33	34.5	4.3	36.3	4.3	0.990566		410	150	Below LOD	Below LOD	0.63	0.42	1670	270	0.199	0.062	36.9	5.7	0.43	0.14	5.5	2.2	8.9	2.4	2.94	0.81	43	6.6	13.4	1.9
HB-24_3		11.027	S1 20190522		1885.6	6.3	1911.1	45	-1.37	0.11536	0.0006	5.463	0.16	0.3451	0.0094	0.55189		349	26	43.9	3.1	56.3	4.1	1.21132		440	150	0	1.6	0.38	0.24	2050	200	0.027	0.019	43.1	5.7	0.33	0.074	5.6	1.4	12.2	2.9	2.65	0.41	54	8.3	16.8	2
HB-24_4		11.077	S1 20190522		1884.8	6.1	1878.3	44	0.34	0.11534	0.00068	5.354	0.16	0.33826	0.0091	0.39087		290	21	36.4	2.6	38.8	3.7	1.03125		320	130	Below LOD	Below LOD	0.27	0.27	1220	130	0.012	0.012	36.9	3.4	0.184	0.069	2.38	0.94	5.2	1.1	1.21	0.27	23.4	4.4	10.4	1.5
HB-24_5		11.008	S1 20190522		1902.2	7.1	1896	46	0.3	0.11639	0.00079	5.463	0.17	0.342	0.0095	0.71444		294	19	37.3	2.4	31	2	0.804444		500	120	Below LOD	Below LOD	0.49	0.31	1430	110	0.016	0.017	37.7	3.8	0.135	0.058	2.91	0.98	5.3	1.5	2.11	0.5	31.7	5.7	9.6	1.2
HB-24_6		11.047	S1 20190522		1887	4.7	1896	45	-0.48	0.11547	0.00058	5.419	0.16	0.342	0.0094	0.81238		374	34	47.1	4.3	47.1	4.3	0.968641		500	170	1.8	1.3	0.38	0.34	1740	190	0.015	0.014	50.8	6.5	0.153	0.06	3.08	0.98	7.5	1.5	1.62	0.33	33.6	4.1	12.4	1.3
HB-24_7		11.091	S1 20190522		1911.2	6	1903	46	0.38	0.11702	0.00062	5.517	0.16	0.3435	0.0096	0.8013		554	49	70.6	6.2	98.1	8.8	1.34752		690	160	0.3	1.5	1.03	0.51	1780	170	0.172	0.058	62.5	8.3	0.34	0.11	4.27	0.85	9.4	2	3.09	0.67	46	7.7	14.9	2.3
HB-24_8		11.153	S1 20190522		1885.3	4.3	1875.1	44	0.53	0.11535	0.00057	5.345	0.16	0.3376	0.0092	0.69722		333	41	42	5.2	44.9	5.5	1.02703		560	170	0.8	2	0.31	0.24	1820	280	0.035	0.025	48	6.8	0.233	0.098	4.3	1.4	8.8	2.7	2.76	0.72	44.1	9.7	13.9	2.4
HB-24_9		11.02	S1 20190522		1886.4	9.4	1872	45	0.74	0.11546	0.00089	5.34	0.16	0.337	0.0093	0.58115		253	38	31.8	4.8	25.4	3.2	0.821429		460	200	Below LOD	Below LOD	0.035	0.075	1400	220	0.014	0.017	34.5	6.1	0.096	0.069	2.9	1	2.9	1.1	1.88	0.61	27.9	4.8	9.1	1.5
HB-24_10		11.064	S1 20190522		1873.8	6.6	1497	43	20.1	0.11459	0.00079	4.112	0.14	0.2614	0.0084	0.94198		554	68	69.4	8.8	57.2	7	0.917266		1040	290	2.4	2.6	6.9	1.9	2270	320	7.44	0.79	84	13	5.53	0.87	25.8	4.4	24.3	4.9	10.8	2.3	76	21	21.6	3.1
HB-24_11		11.005	S1 20190522		1890.5	5.9	1885.7	44	0.25	0.11571	0.00077	5.398	0.16	0.3398	0.0092	0.56946		319	29	40.2	3.6	38.9	3.5	0.922764		230	140	Below LOD	Below LOD	0.3	0.22	1450	150	0.02	0.019	40.8	4	0.199	0.063	2.98	0.81	6.3	1.1	1.74	0.39	30.9	6.4	10.5	1.6
HB-24_12		11.037	S1 20190522		1889.2	6	1949	47	-3.19	0.11558	0.00062	5.604	0.17	0.3531	0.0098	0.82185		558	76	70.4	9.6	49.2	6.8	0.671498		240	200	1.7	1.5	0.26	0.26	1680	290	0.0013	0.0055	36	6.2	0.097	0.057	2.66	0.88	5.6	1.5	2.56	0.59	38	8.1	12.9	1.9
HB-24_13		11.02	S1 20190522		1886.4	8.7	1953	47	-3.58	0.11542	0.001	5.609	0.17	0.354	0.0098	0.56683		289	20	36.5	2.5	31.4	2.3	0.790698		260	130	Below LOD	Below LOD	0.32	0.3	1130	110	0.002	0.0072	41.2	5.3	0.084	0.048	1.73	0.68	4.8	1.4	1.33	0.41	24.9	5.7	8.1	1.3
HB-24_14		11.014	S1 20190522		1890	6.1	1868.6	44	1.12	0.11561	0.0008	5.338	0.16	0.3363	0.0091	0.53171		277	27	35.1	3.5	28	2.8	0.764977		350	130	Below LOD	Below LOD	0.041	0.088	1260	120	0.0044	0.008	34.5	5.4	0.124	0.074	2.2	1	4.6	1.5	2.05	0.67	23.1	4.6	8.6	1.5
HB-24_15		11.018	S1 20190522		1892.1	8.4	1899.9	45	-0.44	0.11575	0.00077	5.448	0.16	0.3428	0.0094	0.59257		323	34	40.8	4.3	36.9	3.8	0.875		490	170	Below LOD	Below LOD	0.14	0.15	1510	170	0.013	0.015	41.3	3.5	0.18	0.074	2.5	0.85	7.6	1.9	1.76	0.33	32	5.3	11.7	2
HB-24_16		11.014	S1 20190522		1894.9	5.6	1853.2	44	2.19	0.11602	0.00063	5.307	0.16	0.3331	0.0091	0.73534		306	24	38.8	3.1	41.5	3.6	1.04132		470	140	1.2	1.4	0.18	0.17	1550	180	0.116	0.081	44	4.1	0.255	0.075	4.5	1.3	7.8	1.5	1.94	0.34	36.2	5	12.3	1.6
HB-24_17		11.019	S1 20190522		1897.4	3.8	2008	52	-5.8	0.11615	0.00066	5.83	0.19	0.3655	0.011	0.93315		509	57	64.7	7.4	73	8.1	1.06557		540	150	1.2	1.8	0.31	0.26	1670	240	0.36	0.16	71.5	6.7	0.285	0.089	3.7	1.2	7.2	2.1	2.03	0.44	37.8	6.7	11.7	1.3
HB-24_18		11.041	S1 20190522		1890.9	4.8	1905.1	45	-0.75	0.11568	0.0006	5.463	0.16	0.3438	0.0094	0.72794		363	45	44	4.3	43.7	5.1	0.881295		510	190	1	1.7	0.47	0.29	1650	210	0.94	0.88	48.6	8.7	0.48	0.29	5	1.3	6.9	1.9	1.99	0.52	39.8	7.1	13.3	1.9
HB-24_19		11.013	S1 20190522		1888.9	5.3	1852.6	44	1.91	0.1156	0.00065	5.286	0.16	0.333	0.009	0.46584		343	27	43.4	3.4	39.9	3	0.886447		530	120	0.1	1.6	0.24	0.24	1620	180	0.019	0.016	47.9	4.8	0.183	0.067	2.56	0.99	7.1	1.8	1.59	0.38	33.4	5.7	10.9	1.3
HB-24_20		5.903	S1 20190522		1911.5	4.9	1977	46	-3.43	0.11688	0.00088	5.763	0.17	0.3589	0.0098	0.30805		467	61	59.8	7.9	50.2	6.5	0.807018		690	220	Below LOD	Below LOD	11.5	5.8	1850	360	27	12	90	17	6.5	3	32	18	10.3	4.7	2.05	0.52	41.3	7.3	10.4	2.2
HB-24_21		11.046	S1 20190522		1885.4	4	1868.3	44	0.9	0.11536	0.00074	5.328	0.16	0.3362	0.0091	0.42055		403	44	50.9	5.7	54.8	6.1	1.0443		530	160	Below LOD	Below LOD	0.09	0.18	2000	240	0.0009	0.0046	46.9	4.7	0.285	0.079	4.66	0.95	8.6	2.2	2.23	0.51	42.4	7.4	14.8	2.1
HB-24_22		11.022	S1 20190522		1891.8	5.9	1899.7	45	-0.43	0.11579	0.0008	5.453	0.16	0.3427	0.0093	0.56888		437	34	55.4	4.3	57.6	4.5	1.01775		560	130	0.4	1.4	0.44	0.26	1990	220	0.029	0.022	56.7	7.1	0.37	0.11	4.2	1.6	9.6	2.1	2.37	0.54	50.8	6.8	14.2	1.5
HB-24O-1		6.0131	S2 20190803		1907.1	4.7	1940.6	36	-1.76	0.1168	0.00086	5.645	0.14	0.3513	0.0076	0.52788		250	24	32.1	3	30.2	3	0.887701		400	120	0	1.3	0.18	0.19	1230	130	Below LOD	Below LOD	31.1	4.5	0.165	0.052	3.36	0.9	6.1	1.9	1.13	0.3	26.8	4.3	9.5	1.5
HB-24O-2		5.9145	S2 20190803		1908.2	7.1	1751	70	8.2	0.11678	0.00067	5.02	0.23	0.313	0.014	0.99176		305	18	39.1	2.4	40.5	2.4	1.36822		420	100	0.9	1.3	0.73	0.43	1470	120	0.97	0.4	42.9	4.1	1.25	0.44	8.4	2.4	10.7	1.7	3.49	0.79	38.6	7.8	10.4	1.5
HB-24O-3		6.2007	S2 20190803		1877.9	5.2	1900	37	-1.6	0.11482	0.00065	5.413	0.13	0.3428	0.0078	0.88419		291	34	36.7	4.3	42.2	5.6	1.09865		390	110	1.5	1.4	0.33	0.28	1540	150	0.012	0.011	39.6	4.6	0.191	0.047	3.9	1.5	8.2	1.5	2.22	0.53	40	11	12.2	2.1
HB-24O-4		6.279	S2 20190803		1904.4	6.9	1877.7	35	1.4	0.11657	0.00097	5.424	0.14	0.3381	0.0073	0.58581		267	17	34.2	2.2	27.6	1.8	0.78744		330	98	0.5	1.4	Below LOD	Below LOD	1021	86	0.019	0.018	37.4	5.2	0.092	0.059	1.56	0.64	3.8	1.2	0.84	0.27	18.2	4.5	7.1	1.5
HB-24O-5		6.7027	S2 20190803		1902	5.5	1894.6	36	0.3	0.11649	0.00087	5.5	0.15	0.3416	0.0074	0.90716		233	33	29.8	4.3	25.1	3.8	0.815642		190	120	0.9	1	0.13	0.14	1060	100	0.0077	0.009	24.4	2.6	0.155	0.075	1.82	0.9	3.4	1.3	1.35	0.3	25.4	4.7	8.5	1.6
HB-24O-6		6.497	S2 20190803		1898.5	7.2	1869	38	1.83	0.11627	0.00092	5.41	0.17	0.3365	0.008	0.93299		290	23	37	3.1	37.7	3.1	1.03084		293	81	1.2	1.5	0.4	0.22	1530	190	0.27	0.14	35.2	3.8	0.39	0.15	4.3	1.7	8.5	2.2	2.29	0.56	35.4	6.5	10.6	1.7
HB-24O-7		6.7725	S2 20190803		1913	11	1860.6	35	2.79	0.1171	0.0011	5.396	0.14	0.3346	0.0073	0.69015		249	18	32.2	2.2	24.8	1.9	0.760204		620	130	0.08	0.92	0.77	0.32	1130	130	0.176	0.05	37	4.4	0.5	0.2	6.4	2.2	12.1	4.9	6.6	2.2	41.5	8.8	11.2	2.1
HB-24O-8		6.5638	S2 20190803		1896	10	1877.8	35	0.92	0.116	0.0011	5.394	0.14	0.3382	0.0073	0.80566		194	14	24.6	1.7	19	1.3	0.743333		310	100	0.6	1.2	0.29	0.24	774	98	0.0079	0.009	25.5	3.6	0.08	0.036	1.26	0.73	3	1	0.75	0.38	13.1	3.1	4.57	0.75
HB-24O-9		6.4076	S2 20190803		1889.1	8.1	1860.2	35	1.52	0.1156	0.001	5.321	0.14	0.3345	0.0073	0.60881		236	27	29.9	3.4	31.4	3.5	1.04324		244	95	1.1	1.2	0.23	0.22	1160	130	0.007	0.01	27.9	4	0.151	0.071	2.79	0.83	5.5	1.9	1.73	0.37	23.9	4.1	9.5	1.1
HB-24O-10		6.1597	S2 20190803		1880.2	4.7	1837.2	35	2.28	0.11493	0.0007	5.215	0.13	0.3298	0.0073	0.71751		293	27	37	3.3	41.4	4	1.10684		388	87	Below LOD	Below LOD	0.22	0.19	1730	190	0.019	0.02	41.5	4.4	0.278	0.051	4.47	0.74	8.4	1.9	2.05	0.36	49.9	9.9	13.5	2.4
HB-24O-11		6.27	S2 20190803		1889.2	4.7	1786.9	34	5.41	0.11557	0.00072	5.108	0.13	0.31943	0.0069	0.60157		265	25	33.6	3.2	34.4	3.1	0.995215		380	110	0.9	1.4	0.14	0.19	1460	160	0.018	0.015	34.3	4.2	0.182	0.063	3.35	0.74	9.1	1.7	2.19	0.47	35.4	6.9	11.9	1.4
Average
SD
n
HB-28: Plagioclase-phyric andesite porphyry
HB-28_1		11.005	S1 20190522		1885.9	4.1	1869.5	44	0.92	0.11551	0.00055	5.341	0.16	0.3364	0.0091	0.71458		498	50	63	6.3	67.6	7.1	1.01781		570	130	1	1.8	0.28	0.24	1270	170	0.041	0.024	43.6	4.8	0.163	0.067	2.43	0.89	5.5	1.1	1.08	0.31	26.1	4.9	9.1	1.3
HB-28_2		11.046	S1 20190522		1898.5	3.7	1886	45	0.65	0.11622	0.00052	5.43	0.16	0.3399	0.0094	0.88063		643	62	81.9	7.9	113	11	1.31485		510	85	0.9	2.1	0.26	0.26	1850	270	0.288	0.087	42.5	5.7	0.602	0.083	8.9	1.7	9.4	2.9	1.73	0.39	44.1	6.7	13.2	1.7
HB-28_3		11.026	S1 20190522		1891.4	4.6	1891	45	0.02	0.11575	0.00053	5.424	0.16	0.3409	0.0095	0.88594		461	53	58.6	6.7	62.9	7.9	1.00836		350	100	0.8	1.7	0.29	0.22	1310	170	0.5	0.18	55.6	8.9	0.72	0.17	6.8	1.9	6.8	1.9	1.48	0.39	28.4	6.7	9	1.5
HB-28_4		11.007	S1 20190522		1896.7	4.8	1849.2	43	2.5	0.11614	0.00057	5.304	0.16	0.33223	0.0089	0.28691		246	19	31.4	2.5	31.4	2.4	1.01523		740	200	2.1	2	Below LOD	Below LOD	970	120	0.113	0.083	30.1	3.8	0.172	0.066	2.19	0.96	3.7	1.2	0.62	0.26	21.1	3.8	6.76	0.85
HB-28_5		11.043	S1 20190522		1911.9	3.8	2064	53	-7.9	0.11706	0.00051	6.074	0.19	0.3774	0.011	0.96164		600	110	77	14	84	15	1.01891		510	160	1.2	2.3	0.72	0.47	1780	320	0.046	0.027	47.5	9.8	0.26	0.074	4	1.6	7.9	2.7	1.46	0.34	41.9	8.4	14.2	2.5
HB-28_6		11.009	S1 20190522		1886.8	4.4	1845.4	43	2.19	0.11556	0.00047	5.26	0.15	0.33146	0.0089	0.48852		373	35	47.2	4.4	40.7	3.9	0.82		480	110	0	1.4	0.15	0.17	1180	130	0.024	0.016	27.5	3.9	0.11	0.044	3.5	1.5	5.6	1.5	1.37	0.34	27.5	4.9	7.5	1.2
HB-28_7		11.041	S1 20190522		1890.7	9.1	1891.8	45	-0.08	0.11572	0.00088	5.426	0.16	0.3411	0.0093	0.44445		236	18	30	2.4	32.3	2.5	1.0163		270	130	0.4	1.1	0.3	0.22	894	82	0.024	0.018	24.8	2.3	0.206	0.059	2.28	0.57	5.8	1.2	1.09	0.42	19	4.7	7.1	1
HB-28_8		11.004	S1 20190522		1882	13	2020	55	-7.4	0.1152	0.0011	5.83	0.21	0.3681	0.012	0.89131		208	17	26.3	2.1	24	1.8	0.879333		200	150	1	1.5	0.25	0.21	677	68	0.097	0.036	21.8	2.4	0.083	0.045	1.61	0.9	3.59	0.84	0.56	0.25	14.8	3.2	4.73	0.89
HB-28_9		11.003	S1 20190522		1884	6.2	1845.9	43	2.01	0.11524	0.00066	5.253	0.16	0.3315	0.009	0.52408		325	25	41.1	3	37.3	2.7	0.862595		160	130	1.3	1.8	0.14	0.16	731	78	0.0074	0.0096	35.8	4	0.057	0.027	1.49	0.59	2.6	0.79	0.45	0.16	14.3	3.4	4.71	0.77
HB-28_10		11.027	S1 20190522		1890	6.2	1857.8	43	1.69	0.11568	0.00065	5.313	0.16	0.33401	0.009	0.42642		315	27	40.1	3.4	51.4	4.4	1.21825		270	120	1	1.5	0.21	0.2	1320	120	0.025	0.02	30.3	3.7	0.201	0.043	3.23	0.66	8.1	1.8	1.33	0.41	28.4	4.5	10.1	1.2
HB-28_11		6.4192	S1 20190522		1924.3	9.1	2023.8	47	-5.19	0.11789	0.00099	5.979	0.18	0.36882	0.0099	0.14149		358	60	46.4	7.9	50.2	8.9	1.01163		520	180	0.1	2	0.96	0.87	750	130	0.57	0.25	36.8	7.7	0.69	0.23	5.5	2.1	6	1.9	1.49	0.58	26.7	8.8	6.5	1.3
HB-28_12		11.036	S1 20190522		1900.8	7.9	1907	47	-0.4	0.11636	0.00083	5.508	0.17	0.3443	0.0098	0.75822		359	42	45.9	5.3	56.7	7.1	1.18861		9200	2400	5.7	2.5	31.5	8.4	1540	200	69	26	223	49	31.4	7.7	132	27	34	8.4	4	1.1	51.1	7.6	13.7	2.4
HB-28_13		11.007	S1 20190522		1903	10	1851.1	43	2.69	0.11641	0.00096	5.325	0.16	0.33262	0.009	0.26504		214	16	27.4	2.2	26.9	2.2	0.936047		250	160	Below LOD	Below LOD	Below LOD	Below LOD	863	80	0.006	0.011	23.6	3.4	0.097	0.055	1.84	0.67	3.5	1.4	0.89	0.26	19.9	2.7	7	0.94
HB-28_14		11.008	S1 20190522		1895.6	5.6	1854.5	44	2.16	0.11601	0.00066	5.318	0.16	0.3333	0.0091	0.63233		365	38	46.6	4.9	35.5	3.8	0.721088		383	80	1.3	1.5	0.6	0.43	990	120	0.065	0.029	26.3	5.4	0.092	0.036	2.32	0.81	3.8	1.3	0.7	0.26	21.1	3.1	6.8	1.2
HB-28_15		11.008	S1 20190522		1894.1	5.5	1863.1	44	1.63	0.11596	0.00064	5.344	0.16	0.33511	0.009	0.3369		413	32	52.6	4	54.2	4.3	0.975758		420	130	1.4	1.2	0.39	0.35	1150	140	Below LOD	Below LOD	38.6	3.8	0.096	0.042	2.75	0.56	6.5	1.5	0.94	0.26	27.8	4.1	8.2	1.3
HB-28_16		11.019	S1 20190522		1893.7	6.9	1861.8	44	1.67	0.11588	0.00099	5.336	0.16	0.33484	0.009	0.0084316		171	14	21.9	1.8	21.1	1.7	0.912409		320	140	1.7	1.7	0.5	0.37	610	67	0.064	0.051	22.9	2.6	0.095	0.032	1.02	0.59	2.29	0.86	0.47	0.26	14.1	3.3	5.12	0.97
HB-28_17		11.049	S1 20190522		1895.6	3.5	2039	50	-7.58	0.11601	0.00055	5.939	0.18	0.3722	0.011	0.91689		575	42	73.4	5.3	82.6	4.4	1.03357		620	120	1.8	1.7	0.15	0.22	1240	150	0.084	0.045	42.7	3.4	0.225	0.081	3.8	1.2	5.1	1.6	0.82	0.24	25.2	3.6	9.6	1.4
HB-28_18		11.017	S1 20190522		1884.2	5.9	1931	46	-2.39	0.11513	0.00074	5.527	0.17	0.3492	0.0097	0.69701		313	27	39.8	3.5	31.1	2.7	0.725		860	190	Below LOD	Below LOD	0.2	0.2	1600	140	0.19	0.19	25.1	3.1	0.115	0.053	0.93	0.61	3.6	1.4	0.73	0.29	30.6	4.9	12.2	1.4
HB-28_19		11.085	S1 20190522		1891.6	7.5	1836.8	43	2.88	0.11574	0.00093	5.248	0.16	0.32968	0.0089	0.15681		213	16	27.1	2.1	27.8	2.1	1		280	160	4.1	1.7	0.11	0.16	1192	87	0.009	0.013	26.1	4.2	0.132	0.063	3	1.3	7	2.1	1.67	0.41	34.8	6.5	9.9	1.4
HB-28_20		11.043	S1 20190522		1889.7	9.8	1861.3	44	1.46	0.11562	0.00099	5.323	0.16	0.3347	0.0091	0.052877		212	22	27.1	2.8	26.3	3.1	0.935294		310	130	0.9	1.8	0.37	0.25	850	110	0.015	0.014	21.1	2.5	0.053	0.04	1.09	0.52	3.5	1.1	0.87	0.31	16.6	2.5	5.09	0.88
HB-28_21		11.039	S1 20190522		1889.5	4.4	1851.4	43	2.01	0.11568	0.00069	5.294	0.16	0.33269	0.009	0.18711		423	41	54	5.2	70.5	6.8	1.26239		195	93	1.3	1.3	0.18	0.17	1740	180	0.014	0.013	40.3	6.5	0.267	0.098	6.7	1.8	10.5	2.5	1.52	0.41	49.8	9.2	14.3	2
HB-28O-1		6.4598	S2 20190803		1898.7	4.2	1882.4	35	0.86	0.11622	0.00053	5.424	0.13	0.3391	0.0073	0.72076		322	18	41.1	2.3	33.7	2	0.804781		460	120	0.7	1.4	0.26	0.24	1200	100	Below LOD	Below LOD	28.7	2.6	0.089	0.031	2.1	0.93	4.7	1.5	0.72	0.3	25	4.2	8.5	1
HB-28O-2		5.6516	S2 20190803		1886.9	7.6	1864	35	1.2	0.11542	0.00084	5.325	0.13	0.3353	0.0072	0.45527		235	22	29.8	2.6	29.8	2.8	0.983696		260	100	0.01	0.7	0.1	0.14	853	91	0.012	0.011	25	3	0.131	0.064	2.05	0.48	4.5	1.4	0.85	0.28	20.1	1.8	7.2	1.3
HB-28O-3		5.4769	S2 20190803		1928.6	7.9	2017	41	-4.59	0.11804	0.00074	5.969	0.17	0.3674	0.0086	0.9149		722	58	93.5	7.1	152	12	1.66474		1920	270	2.9	1.7	0.24	0.24	1880	150	0.45	0.13	64.9	8.8	0.46	0.11	5.6	1.1	11.1	3.6	1.58	0.49	51	13	15.6	3.1
HB-28O-4		5.8462	S2 20190803		1890	13	1872.2	35	0.93	0.1156	0.0011	5.363	0.14	0.337	0.0073	0.6297		180	13	22.8	1.5	23.2	1.6	0.985816		81	94	0.3	1.1	0.09	0.13	690	74	Below LOD	Below LOD	21.2	1.9	0.064	0.042	1.57	0.49	3.1	1.4	0.73	0.25	17	3.1	5.74	0.89
HB-28O-5		5.773	S2 20190803		1892.6	9	1867	35	1.34	0.1158	0.0011	5.352	0.14	0.3359	0.0073	0.32832		175	17	22.2	2.1	25.1	2.7	1.0942		186	79	Below LOD	Below LOD	0.09	0.13	880	120	0.0046	0.007	20.2	2.3	0.16	0.066	2.17	0.94	3.4	1.1	1.18	0.35	24.1	2.5	7.6	0.98
HB-28O-6		5.2194	S2 20190803		1894.1	5.9	1896.1	36	-0.11	0.11585	0.00061	5.451	0.13	0.342	0.0075	0.38763		197	15	25.1	1.9	24.2	1.9	0.940397		172	72	Below LOD	Below LOD	0.33	0.25	740	78	0.045	0.032	23	3	0.086	0.052	1.25	0.59	3.05	0.84	0.58	0.21	16.8	2.6	4.69	0.68
HB-28O-7		5.8784	S2 20190803		1898.1	9.2	1887.2	36	0.56	0.1162	0.001	5.44	0.14	0.3401	0.0074	0.23182		217	20	27.6	2.3	22.4	2	0.784431		321	76	0.8	1.2	0.25	0.23	980	140	0.165	0.05	30.7	3.2	0.29	0.081	3.66	0.68	4.54	0.87	1.18	0.4	23.5	4.5	8.2	1.2
HB-28O-8		3.8435	S2 20190803		1935	10	1865.1	36	3.62	0.1185	0.0012	5.471	0.15	0.3355	0.0074	0.62932		229	41	29.9	5.4	28.2	5.1	0.854749		450	230	4.2	2.3	0.12	0.24	830	140	1.13	0.2	34.4	7.7	1.75	0.43	11.3	2.3	8	2.7	1.68	0.59	27.2	6.6	5.74	0.84
HB-28O-9		5.9769	S2 20190803		1885	15	1876.5	35	0.43	0.1155	0.0014	5.369	0.15	0.33789	0.0073	0.30035		178	21	22.7	2.6	21.5	3	0.913669		200	130	Below LOD	Below LOD	Below LOD	Below LOD	810	130	Below LOD	Below LOD	21.1	3.7	0.099	0.062	1.08	0.66	3.15	0.84	0.5	0.33	19.6	3.9	6.2	1.4
HB-28O-10		6.1557	S2 20190803		1888	6.1	1882.1	35	0.31	0.11552	0.00092	5.391	0.14	0.33906	0.0073	0.41576		231	16	29.4	1.9	29.9	2.1	0.988827		180	110	1.2	1.5	Below LOD	Below LOD	749	43	Below LOD	Below LOD	28.4	3.2	0.072	0.039	1.53	0.73	3.03	0.68	0.33	0.15	19.5	4.7	6.32	0.98
HB-28O-11		5.7782	S2 20190803		1884	12	1883.1	35	0.03	0.1153	0.0011	5.383	0.14	0.3393	0.0074	0.038313		238	18	30	2.3	38.3	3.1	1.22703		210	150	1.4	1.4	0.044	0.089	1210	110	0.012	0.01	26	2.6	0.122	0.04	3.8	1.4	7.2	2	1.26	0.45	32.4	5.9	9.4	1.6
HB-28O-12		6.0561	S2 20190803		1897	17	1951.9	37	-3	0.1161	0.0013	5.649	0.15	0.3536	0.0077	0.18932		399	21	50.8	2.6	69.7	4.4	1.32215		260	100	2.4	1.6	Below LOD	Below LOD	1520	150	0.276	0.067	35.4	2	0.484	0.065	6.6	2	11.7	1.4	1.75	0.43	46.1	9.1	12.3	1.3
Average
SD
n
HB-29: Aplite
HB-29_1		11.008	S1 20190522		1888	11	1979.8	46	-4.87	0.1155	0.0012	5.714	0.17	0.3595	0.0097	0.18308		163	15	20.7	1.9	21.9	1.9	1.0082		560	160	0.6	1.7	0.045	0.094	1170	120	0.17	0.1	33.1	4.3	0.168	0.066	2.57	0.85	4.1	1.1	1.44	0.46	27.6	6.3	7.7	1.3
HB-29_3		5.6096	S1 20190522		1895.2	8	1849	46	2.4	0.1161	0.0015	5.306	0.17	0.3322	0.0096	0.54599		207	39	26.6	5.3	29.4	6	1.08982		110	190	0.1	3.4	0.2	0.28	1350	330	0.004	0.01	39.2	9.9	0.113	0.077	2.3	1.4	3.3	1.3	1.54	0.3	23.5	7.9	8.6	2
HB-29_4		11.009	S1 20190522		1897	16	1837	44	3.1	0.1161	0.0013	5.266	0.16	0.3297	0.0091	0.24455		205	19	27.3	3.1	29.8	4	1.05143		360	150	Below LOD	Below LOD	0.18	0.22	1350	200	0.2	0.14	37.7	5.7	0.094	0.05	1.42	0.68	4.8	1.2	1.09	0.24	29.9	6.3	10.2	1.7
HB-29_5		11.103	S1 20190522		1891.5	7.4	1855	44	1.93	0.11581	0.00073	5.314	0.16	0.3334	0.0091	0.84572		339	28	43.4	3.6	61.8	4.9	1.38686		400	160	1.5	1.8	0.15	0.17	2210	260	1.9	1.7	44.3	4.8	0.77	0.38	8	2.1	13.8	2.5	2.76	0.62	59.1	9.2	18.8	2.5
HB-29_6		11.013	S1 20190522		1861.7	7.6	1822.8	43	2.07	0.11384	0.00077	5.118	0.15	0.32679	0.0088	0.37557		263	20	33.2	2.5	29.1	2.3	0.821101		820	160	0.1	1.2	0.39	0.31	1020	120	0.115	0.062	42.8	4.1	0.138	0.081	1.34	0.49	2.8	1.3	0.72	0.35	18.4	3.6	6.9	1.1
HB-29_7		5.2049	S1 20190522		1686	5.8	366	13	78.29	0.10341	0.00079	0.831	0.031	0.0584	0.0021	0.95294		930	380	107	44	192	78	1.28571		2040	640	2.5	6.3	151	65	5400	2500	66	25	290	120	10.2	4	47	19	19	10	2.6	1.4	91	44	31	14
HB-29_8		7.4165	S1 20190522		1890.3	4.3	1956.6	46	-3.51	0.11568	0.0007	5.645	0.17	0.3546	0.0096	0.48306		460	59	59	7.7	54.8	6.9	0.847701		300	110	0.2	1.3	0.15	0.21	1370	140	0.04	0.03	47.7	6	0.147	0.055	2.49	0.98	5.1	2.5	0.8	0.4	28.2	7.7	8.7	1.4
HB-29_11		5.3936	S1 20190522		1965.7	6.9	1984	48	-0.92	0.12058	0.00092	5.981	0.19	0.3604	0.01	0.83808		388	86	52	12	50	11	0.910035		3700	1400	0.3	2.2	6	2.1	1520	500	24	8.6	122	33	10.8	2.7	50	17	20.6	6.4	1.92	0.96	38	16	10.9	2.9
HB-29_12		6.9072	S1 20190522		1932.7	4.5	2027	49	-4.87	0.11848	0.00078	6.025	0.19	0.3695	0.01	0.84177		397	63	52.4	8.4	92	14	1.56897		570	200	3.2	1.7	0.59	0.45	2060	310	0.079	0.044	74	16	0.364	0.075	5.1	1.8	12.4	3.7	2.5	0.94	53	15	16.1	3.4
HB-29_13		11.231	S1 20190522		1873.5	8.7	1825.8	43	2.52	0.11457	0.00088	5.162	0.16	0.3274	0.0089	0.44958		256	23	32.5	2.9	41.7	4	1.22749		600	120	2.4	1.8	0.13	0.15	1880	230	0.0059	0.0077	42	4.9	0.259	0.077	4.7	1.1	9.7	2	1.37	0.36	43	7	14.3	1.7
HB-29_14		11.072	S1 20190522		1869.6	6.9	1845.3	43	1.28	0.11433	0.00074	5.215	0.15	0.3314	0.009	0.26442		316	25	40	3.1	38.1	4.5	0.90625		470	120	1.1	1.3	0.26	0.19	1280	110	Below LOD	Below LOD	44.8	4.7	0.083	0.043	1.6	0.61	4.3	1.4	0.46	0.18	27.7	5.7	8.9	1.4
HB-29_15		11.043	S1 20190522		1873.3	9.7	1862.1	44	0.56	0.11458	0.00098	5.28	0.16	0.3349	0.009	0.1		206	21	26.2	2.6	22.5	2.3	0.824242		360	150	1.9	1.5	0.09	0.12	775	84	0.014	0.018	32.8	4.6	0.066	0.034	0.33	0.27	2.45	0.88	0.47	0.16	12.5	3	5.31	0.89
HB-29_16		7.0113	S1 20190522		2029.7	7.9	1875	45	7.61	0.12517	0.001	5.817	0.18	0.3376	0.0094	0.70805		205	21	28.4	2.9	29.9	3.1	1.09259		540	270	2.3	1.7	0.46	0.49	1080	110	0.43	0.18	39	5.6	0.41	0.19	3	1.2	3.8	1.5	1.27	0.59	23.5	2.1	8.8	2.1
HB-29_17		11.039	S1 20190522		1877.8	7.7	1812	42	3.49	0.11464	0.00077	5.13	0.15	0.32456	0.0087	0.13702		203	16	25.8	2	29.5	2.4	1.10119		450	120	0.8	1.1	0.34	0.2	1490	160	0.01	0.01	26.4	3.5	0.281	0.059	3.39	0.78	8.1	1.8	1.74	0.51	34	4.6	11.4	1.1
HB-29_18		6.2578	S1 20190522		1898	11	1901.4	44	-0.18	0.1164	0.0014	5.494	0.17	0.3431	0.0093	0.2799		232	25	29.8	3.2	27.2	3.2	0.844444		270	120	1.1	2.7	0.3	0.44	970	110	0.017	0.022	36.4	4.9	0.059	0.032	1.68	0.95	4.4	1.5	0.67	0.35	15.6	5.6	5.9	1.6
HB-29_19		3.4152	S1 20190522		2110.3	7.7	1386.8	35	34.28	0.1307	0.0011	4.319	0.14	0.24	0.0067	0.7812		513	77	74	12	88	14	1.16901		910	430	2.6	3.6	6.7	4.5	2010	490	3.16	0.85	74	16	1.98	0.55	11.8	4.7	7.2	3.6	2.01	0.91	34	16	15.1	5.1
HB-29_20		6.062	S1 20190522		1948.3	8.2	1817	43	6.73	0.11942	0.00097	5.352	0.16	0.3256	0.0088	0.40978		373	41	49.2	5.2	55.5	6	1.28197		1200	210	0.3	1.6	1.17	0.68	1890	250	3.21	0.55	55.4	5.8	0.98	0.19	7.6	1.8	8.2	1.8	2.14	0.61	42.9	7.3	14.6	2.4
HB-29_21		11.018	S1 20190522		1878.4	5.8	1848.1	43	1.61	0.11498	0.00063	5.254	0.15	0.33201	0.0089	0.28999		310	23	39.2	2.9	34.2	2.7	0.823293		260	130	0.19	0.97	0.14	0.13	974	82	Below LOD	Below LOD	45.9	4.3	0.054	0.025	1.12	0.52	4	1.6	0.56	0.17	17.5	3.6	6.8	0.99
HB-29_24		11.008	S1 20190522		1882.2	5.4	1899	46	-0.87	0.11515	0.00064	5.428	0.17	0.3425	0.0096	0.87703		314	25	39.7	3.2	54.8	4.5	1.30738		2060	440	0.7	1.4	5.4	1.3	2190	230	13.4	2.7	71.5	7.4	5.7	1	26.1	5.4	15	2.6	3.06	0.45	55.9	7.6	17.2	1.9
HB-29O-1		5.8725	S2 20190803		1879.1	7.3	1861.3	35	0.94	0.11505	0.00083	5.3	0.14	0.3347	0.0073	0.66908		256	14	32.3	1.7	27.4	1.6	0.821393		261	62	1.2	1.6	0.16	0.16	868	58	0.38	0.23	38.8	3.2	0.196	0.077	1.79	0.7	3.5	1.2	0.53	0.19	16	2.8	5.4	1.1
HB-29O-2		5.9187	S2 20190803		1891.3	9.8	1849	36	2.21	0.1157	0.001	5.291	0.14	0.3322	0.0074	0.47273		310	26	39.4	3.2	38.8	3.7	0.98374		410	150	0	1	0.24	0.29	1300	150	0.0055	0.0081	39.8	3.3	0.139	0.041	2.5	1.4	5.3	1.8	1.34	0.39	26.1	5.2	9.5	1.4
HB-29O-3		2.1325	S2 20190803		2008.8	6.3	1647	59	18	0.1237	0.0012	4.96	0.23	0.291	0.012	0.97357		718	98	98	14	94	13	0.938462		410	220	6.7	4.6	4.96	0.56	1810	150	7.7	1.2	112	25	3.82	0.72	14.9	1.6	9.28	0.77	1.88	0.91	31	11	9.8	1.9
HB-29O-4		4.6335	S2 20190803		1868.9	3.5	1863.4	35	0.29	0.11423	0.00069	5.269	0.13	0.33517	0.0072	0.6095		276	35	34.6	4.4	30.2	3.8	0.851852		310	140	0	1.4	0.29	0.22	970	130	0.0028	0.0067	43.7	7.9	0.018	0.019	0.49	0.54	3.2	1.2	0.3	0.22	19.8	4.7	6.17	0.61
HB-29O-6		2.8445	S2 20190803		2129.8	7.2	1823	50	14.4	0.1321	0.0012	5.96	0.21	0.3268	0.01	0.93458		443	53	64.3	7.5	72	8	1.00557		786	64	1.7	2.3	1.1	1.1	1230	120	0.93	0.19	50.1	9.1	0.53	0.2	6	1.9	5.9	2.4	1.1	0.16	23.9	8.5	8.9	1.6
HB-29O-7		2.9118	S2 20190803		2021	20	1979	65	2.1	0.1245	0.0019	6.17	0.28	0.359	0.014	0.89184		399	28	54.8	3.1	56.8	5.7	1.04407		860	140	0.2	1.5	0.46	0.45	1300	130	0.8	0.19	53.6	3.1	0.42	0.21	3.2	2	5	2.9	1.06	0.73	26	8.6	9.2	1.3
HB-29O-8		6.1495	S2 20190803		1925	12	1891.9	36	1.32	0.1179	0.0014	5.59	0.18	0.3411	0.0074	0.81812		162	10	21	1.5	23.6	1.3	1.11406		280	130	0.8	1.2	0.2	0.22	966	98	0.0078	0.0088	29.1	2.9	0.123	0.035	1.56	0.93	4.6	1.5	0.89	0.31	19.4	3.7	7.8	1.5
HB-29O-9		3.0844	S2 20190803		2711	12	2278	43	15.2	0.1861	0.002	11	0.45	0.4239	0.0096	0.94297		489	36	99.8	7.1	100.1	6.8	0.859532		620	150	0.7	2	0.95	0.53	1150	160	2.41	0.21	57.5	5.2	1.54	0.39	7.2	2.9	6.3	3.8	0.71	0.35	18.8	6.9	7.26	0.78
HB-29O-10		6.1977	S2 20190803		1920.5	8.2	1877.4	35	2.24	0.1176	0.00094	5.479	0.14	0.33807	0.0073	0.75998		239	24	30.8	3	39.7	4	1.26344		250	130	Below LOD	Below LOD	0.24	0.24	1114	79	0.105	0.04	30.4	3.1	0.243	0.074	3	1	5.3	1.2	1.59	0.58	22	4.7	7.9	1
Average
SD
n
HB-30: Diorite
HB-30-1		7.103	S2 20190803		1876.7	7.3	1874.3	35	0.12	0.1148	0.0011	5.328	0.14	0.33743	0.0073	0.32447		143.4	7.6	18	1	17.8	1.1	0.986679		390	100	0.1	1.2	0.08	0.1	1110	100	0.012	0.014	22	2.5	0.121	0.042	2.2	0.6	3.5	1.2	0.93	0.3	23.3	4.2	7.29	0.99
HB-30-2		7.041	S2 20190803		1886	10	1877.3	35	0.46	0.1153	0.001	5.361	0.13	0.33805	0.0073	-0.081226		200	18	25.3	2.4	25.6	2.4	1.01911		930	200	Below LOD	Below LOD	1.26	0.5	1210	150	2.03	0.97	31.1	4	0.92	0.45	5.7	2	4.2	1.3	1.03	0.27	23.9	4.4	7.8	1.2
HB-30-3		7.041	S2 20190803		1890.5	5.2	1855.5	35	1.84	0.11569	0.00081	5.307	0.13	0.33354	0.0072	0.22626		325	28	41.3	3.6	35.1	2.8	0.841699		480	120	1.3	1.1	0.43	0.32	1300	140	0.0046	0.0071	35	3.5	0.063	0.031	1.37	0.58	2.54	0.61	0.8	0.25	22.9	4.2	7.7	1.2
HB-30-4		7.07	S2 20190803		1884.2	8.9	1852	35	1.7	0.11522	0.00087	5.273	0.13	0.33281	0.0072	0.35567		211	13	26.6	1.7	23.1	1.4	0.866071		440	110	Below LOD	Below LOD	0.17	0.18	1332	95	0.0077	0.0087	27	2.5	0.098	0.028	2.26	0.6	5.1	1.4	1.3	0.37	24.6	2.9	8.7	1.5
HB-30-5		7.024	S2 20190803		1897.6	7.4	1851.8	35	2.4	0.1162	0.0011	5.316	0.14	0.33277	0.0072	0.30848		213	15	27.2	1.8	32.8	2.1	1.27059		1030	150	0.7	1	0.13	0.14	1028	69	0.013	0.012	33	2.3	0.15	0.046	3.49	0.9	7.3	1.1	1.21	0.26	30	4.1	8.74	0.88
HB-30-6		7.053	S2 20190803			NAN	no value	NAN	no value	no value	NAN	no value	NAN	no value	NAN	NaN		205	16	24.1	1.9	36.3	2.9	0.992424		380	120	1.7	1.2	0.2	0.15	1600	150	0.014	0.013	34.2	3.7	0.238	0.086	3.9	1.4	5.5	1.5	1.62	0.29	33.8	4.3	10.4	1.4
HB-30-7		7.014	S2 20190803		1886.4	7.4	1850.1	35	1.91	0.11544	0.00088	5.277	0.13	0.33242	0.0071	0.21284		200	14	25.3	1.8	39.8	2.7	1.6		290	120	0.5	1	0.3	0.25	1840	130	0.029	0.018	30.9	2.6	0.411	0.094	7.2	1.5	10.7	2.3	2.85	0.5	45.7	5.2	14.2	1.2
HB-30-8		7.015	S2 20190803		1870.7	6.8	1859.6	35	0.59	0.11447	0.00081	5.263	0.13	0.3344	0.0073	0.50525		335	25	42	3	46.9	3.3	1.11321		510	110	Below LOD	Below LOD	0.38	0.38	1330	120	0.0036	0.0055	44	4.7	0.077	0.039	2.12	0.71	4.8	1.3	1.17	0.43	24.2	3.3	8.6	1.2
HB-30-9		7.051	S2 20190803		1883	11	1878.5	35	0.24	0.1152	0.0011	5.358	0.14	0.3383	0.0073	0.25374		191	17	24.2	2.3	32.4	2.7	1.36		282	91	0.37	0.98	0.48	0.3	1560	190	0.0105	0.0096	30.4	3.3	0.217	0.053	4.82	0.91	7.15	0.97	2.1	0.25	37.4	5.6	11.2	1.2
HB-30-10		7.08	S2 20190803		1886.4	8	1859.2	35	1.43	0.11548	0.00091	5.308	0.13	0.33431	0.0072	0.48717		169	10	21.4	1.3	30	1.8	1.41369		320	140	0.8	1.2	0.25	0.21	1550	120	0.012	0.012	28.7	2.3	0.33	0.1	4.7	0.65	6.7	1.7	2.08	0.3	36.7	5.5	11.4	1
HB-30-11		7.008	S2 20190803		1881.8	8.7	1870.3	35	0.59	0.1151	0.0011	5.328	0.13	0.33661	0.0072	0.1		176.3	8.1	22.2	1.1	28.7	1.4	1.31897		440	100	Below LOD	Below LOD	0.36	0.23	1403	61	0.008	0.01	26.7	2.5	0.223	0.047	2.91	0.76	6.2	1.2	1.41	0.28	28.7	3.8	9.8	1
HB-30-12		7.004	S2 20190803		1889.9	7.6	1870.2	35	1.03	0.11551	0.00097	5.346	0.14	0.33658	0.0072	0.18564		166	13	21	1.6	27.4	2.2	1.32061		340	130	Below LOD	Below LOD	0.047	0.095	1316	97	0.022	0.017	26.9	3.3	0.203	0.046	4.3	1.1	7.3	1.7	1.52	0.37	29.7	3.5	9.4	1.1
HB-30-13		7.016	S2 20190803		1878.8	9.6	1859.8	35	0.99	0.11484	0.00093	5.281	0.13	0.33444	0.0072	0.18267		225	17	28.4	2.1	36.9	2.4	1.32584		360	110	0.88	0.63	0.22	0.21	1540	120	0.023	0.016	31.6	4	0.182	0.039	3.14	0.75	5.2	1.6	1.9	0.5	31.9	4.1	11.15	0.84
HB-30-14		7.018	S2 20190803		1871.5	9.2	1874.5	35	-0.18	0.11448	0.00099	5.312	0.13	0.33748	0.0072	0.21244		194	15	24.3	1.8	21.3	1.7	0.868421		425	94	0.1	1	0.16	0.14	1230	120	Below LOD	Below LOD	26.5	3.1	0.097	0.033	2.15	0.73	4.8	1.4	1.01	0.28	20	3.2	8.1	1
HB-30-15		7.258	S2 20190803		1883.1	7.3	1878.4	35	0.25	0.11519	0.00091	5.358	0.14	0.3383	0.0073	0.50541		174	13	22	1.7	27.9	2.2	1.29412		300	110	0.2	1.1	0.25	0.16	1230	110	0.017	0.014	27.9	3.7	0.173	0.052	2.7	0.64	5.12	0.75	1.13	0.34	26.2	3.7	8.4	1.3
HB-30-16		7.342	S2 20190803		1888.3	6.6	1856.9	35	1.65	0.11558	0.0007	5.306	0.13	0.33383	0.0072	0.1		235	21	29.8	2.7	41.4	3.9	1.42781		430	94	1	1	0.32	0.22	1560	130	0.0061	0.0072	36.1	4.3	0.251	0.061	4.1	1.3	7.6	1.3	1.85	0.38	34.4	5.7	11.1	1.1
HB-30-17		7.038	S2 20190803		1872.2	7.6	1882.1	35	-0.54	0.11428	0.00085	5.327	0.13	0.3391	0.0074	0.10437		168	14	21.2	1.8	21.5	1.7	1.01515		515	81	0.27	0.82	0.32	0.19	1143	82	0.0076	0.0086	27.8	3.4	0.105	0.048	1.18	0.52	3.81	0.87	0.96	0.17	22.8	4.1	7.75	0.93
HB-30-18		7.199	S2 20190803		1877	11	1851.6	35	1.34	0.1149	0.0011	5.256	0.14	0.33273	0.0072	0.22683		183	12	23	1.4	38.1	2.5	1.68269		238	93	0.67	0.75	0.32	0.21	1880	110	0.0117	0.0091	32.1	3.3	0.346	0.09	4.8	1.5	9.3	1.9	2.4	0.45	47	7.2	14.7	1.1
HB-30-19		3.8575	S2 20190803		1894	8	1856	35	2	0.11584	0.00085	5.312	0.13	0.33365	0.0072	0.1		300	29	38.2	3.5	46.8	4.7	1.24153		650	130	0.6	1.4	0.31	0.22	1610	190	0.048	0.026	37.3	4.6	0.176	0.065	3	1.2	5.5	1.9	1.23	0.3	34.8	5.2	10.1	1.4
HB-30-20		7.038	S2 20190803		1876.7	7.2	1878.3	35	-0.09	0.11487	0.00082	5.343	0.13	0.33826	0.0073	0.29108		212	13	26.7	1.7	34.4	2.1	1.29518		500	200	0.52	0.77	0.82	0.62	1430	100	3.2	2.6	38.8	5.6	0.87	0.67	6.5	2.9	5.7	1	1.35	0.4	29	5.5	9.64	0.97
HB-30-21		7.019	S2 20190803		1870.8	8.9	1867.5	35	0.16	0.11439	0.00093	5.286	0.13	0.33603	0.0072	0.32373		166	10	20.8	1.2	26.7	1.7	1.2766		402	94	0.4	1.2	0.3	0.28	1260	100	0.027	0.028	26.9	2.5	0.107	0.038	2.08	0.81	4.7	1.3	1.38	0.27	24.1	2.4	9.37	0.62
HB-30-22		7.07	S2 20190803		1888.2	8.1	1894	35	-0.32	0.11555	0.00088	5.426	0.14	0.34153	0.0073	0.075161		234	24	29.7	3	35.5	3.7	1.21429		430	130	1	1.1	0.15	0.17	1130	140	0.0068	0.0079	33.3	3.4	0.105	0.044	2.31	0.59	4.4	1.6	1.26	0.31	22.4	3.1	7.5	1.3
HB-30-23		2.991	S2 20190803		2084	15	1899	36	8.85	0.129	0.0027	6.08	0.2	0.3426	0.0074	0.59743		226	30	31.9	4	36	4.9	1.20339		2717	68	0.5	2.3	0.54	0.75	1040	180	Below LOD	Below LOD	30.1	5.4	0.112	0.057	1.9	1.7	3.6	1.1	1.19	0.71	22.6	6.2	6	1.2
HB-30-24		7.014	S2 20190803		1878.8	7.5	1856.4	35	1.18	0.11489	0.00092	5.272	0.13	0.33372	0.0072	0.52219		166	11	20.9	1.3	29.5	1.9	1.42424		340	160	0.4	1	0.26	0.22	1560	130	0.0118	0.0091	27.4	2.6	0.23	0.056	3.2	1.1	7.4	1.5	2	0.6	36.5	5.8	11.1	1.2
HB-30-25		7.022	S2 20190803		1867	11	1889.6	36	-1.23	0.1141	0.0013	5.346	0.14	0.3406	0.0074	0.085013		155	17	19.5	2.3	19.9	2.4	1.04167		470	120	Below LOD	Below LOD	0.28	0.23	1090	130	0.0036	0.0057	23.4	3.4	0.089	0.056	1.43	0.66	4	1.5	0.91	0.28	21.3	4.2	7.81	0.97
HB-30-26		7.01	S2 20190803		1877.6	3	1868.8	35	0.47	0.11486	0.00048	5.312	0.13	0.33629	0.0072	0.48259		239	19	30.2	2.4	42.8	3.1	1.45503		360	150	1.12	0.93	0.21	0.15	1760	130	0.022	0.014	35.9	4.7	0.284	0.068	4.97	0.83	7.3	2.3	1.91	0.39	34.7	4.8	12.4	1.5
HB-30-27		7.046	S2 20190803		1882	4	1849.3	35	1.83	0.1152	0.00072	5.263	0.13	0.33225	0.0072	0.63505		182	24	22.9	3	30.4	4.1	1.35172		570	130	0.3	1.1	0.3	0.25	1520	210	0.016	0.012	26.3	4.7	0.244	0.071	4	1.3	7.3	2.2	1.73	0.43	30.2	6.7	11	1.7
HB-30-28		7.014	S2 20190803		1883.7	5.2	1866.6	35	1.01	0.11538	0.00073	5.329	0.13	0.33584	0.0072	0.77861		285	23	36.1	3.1	39.5	3.3	1.10222		374	88	1.38	0.95	0.46	0.3	1460	140	0.0137	0.0092	36.6	4.1	0.141	0.047	2.27	0.8	5.5	1	1.3	0.34	28.8	5.2	9.3	1.1
HB-30-29		7.005	S2 20190803		1892.2	8.8	1853.2	35	2.05	0.1157	0.00066	5.299	0.13	0.3331	0.0072	0.83974		212	16	26.8	2	35.1	2.7	1.33136		360	110	1.3	2.1	0.08	0.11	1640	160	0.032	0.013	31.9	2.7	0.288	0.074	3.3	0.65	7.5	1.3	2.02	0.46	37.1	5	11.6	0.96
HB-30-30		7.01	S2 20190803		1889.6	9.3	1854	37	1.87	0.11563	0.00093	5.272	0.14	0.3332	0.0077	0.87446		203	18	25.7	2.3	34.6	3.1	1.36025		510	160	0.1	1.3	0.08	0.11	1560	170	0.014	0.014	31.9	2.3	0.237	0.065	3.4	1.4	7	1.6	1.87	0.51	33.9	3.8	10.9	1.7
Average
SD
n
HB-32: Granodiorite
HB-32_1		11.009	S1 20190522		1887.7	6.7	1854.8	43	1.73	0.11552	0.0008	5.301	0.16	0.3334	0.009	0.2509		254	18	32.2	2.3	44.4	3	1.30198		330	100	Below LOD	Below LOD	0.3	0.23	1630	160	0.25	0.16	42.2	4.8	0.212	0.04	5.7	1.3	7.5	2.1	2.28	0.53	40.5	4.4	13	1.1
HB-32_2		11.076	S1 20190522		1883.1	9	1827	43	2.95	0.1153	0.00098	5.199	0.16	0.3277	0.0089	0.25117		143.6	8.4	18.2	1.1	22.9	1.4	1.21066		390	110	Below LOD	Below LOD	0.27	0.19	1322	86	0.011	0.011	28.2	2.7	0.207	0.046	3.51	0.95	5.5	1.1	2.18	0.48	28.1	3.9	10.07	0.99
HB-32_3	Antecryst	11.038	S1 20190522		1888.8	6.8	1956	51	-3.6	0.11561	0.00079	5.643	0.18	0.3547	0.011	0.90107		283	19	35.9	2.4	57.9	3.8	1.50711		450	120	1	1.9	0.29	0.22	1590	210	0.64	0.18	43.1	4.1	0.66	0.13	6.1	1.1	8.5	1.6	2.8	0.69	35.6	5.4	12.8	1.1
HB-32_4		11.266	S1 20190522		1888	6.3	1833.8	43	2.86	0.11554	0.00079	5.233	0.16	0.32906	0.0089	0.30772		195	19	24.6	2.5	24.5	2.4	0.929487		280	120	0.2	1.5	0.13	0.15	1140	110	0.015	0.011	33	4.2	0.097	0.034	2.04	0.81	3.44	0.89	1.23	0.36	21.2	4.7	7.41	0.96
HB-32_5		11.041	S1 20190522		1892.4	6.4	1868	45	1.28	0.11583	0.00066	5.357	0.16	0.3361	0.0094	0.76307		375	52	47.5	6.7	99	17	1.95946		520	130	0.2	1.2	0.5	0.26	3510	480	0.091	0.041	81	12	0.95	0.21	15.6	3.4	22.4	3.4	7	1.6	94	16	31.6	5.2
HB-32_6		11.027	S1 20190522		1868.6	6.9	1832	43	1.94	0.11429	0.00081	5.17	0.15	0.32869	0.0088	0.072808		228	20	28.5	2.5	42.8	3.9	1.38798		390	120	0.2	1.6	0.12	0.13	1820	190	0.28	0.056	41.8	3.9	0.39	0.12	5.9	0.96	11	1.4	2.74	0.53	43.4	6.3	14.3	2.3
HB-32_7		11.016	S1 20190522		1867	12	1835.8	44	1.76	0.11421	0.001	5.185	0.16	0.3295	0.009	0.24363		221	25	27.5	3.2	42.5	5.4	1.44318		440	110	0.4	1.6	0.18	0.15	1820	260	0.029	0.029	36.1	4.5	0.38	0.12	5.4	1.6	10	2	2.47	0.7	49.9	8.6	14.9	2.1
HB-32_8		11.013	S1 20190522		1876.1	5	1833.6	43	2.26	0.11475	0.00066	5.196	0.15	0.32901	0.0088	0.28463		309	31	38.5	3.8	52.3	5.1	1.25203		590	140	Below LOD	Below LOD	0.29	0.25	2160	290	0.038	0.023	57	6.5	0.19	0.06	4.9	1.2	8.3	1.6	1.69	0.36	38.1	5.6	12.4	1.5
HB-32_9		11.007	S1 20190522		1873.4	6.1	1840.4	43	1.75	0.11465	0.00061	5.214	0.15	0.3304	0.009	0.65686		231	16	28.9	2	26.8	2.6	0.857923		360	150	1.5	1.5	0.35	0.24	1280	120	0.015	0.011	26.8	2	0.158	0.053	1.88	0.59	4.5	1.2	1.34	0.26	25.5	4.4	8.2	1.1
HB-32_10		11.085	S1 20190522		1901.6	3.4	1919	49	-0.9	0.11639	0.00056	5.557	0.18	0.3469	0.01	0.94206		608	55	77	7.1	105	9.5	1.22876		700	170	1.8	1.3	1.33	0.57	1910	250	3.38	0.43	115	13	2.84	0.54	16.9	3.2	13.3	3	3.01	0.58	39.4	7.3	11.9	1.6
HB-32_11		11.32	S1 20190522		1881.6	5.9	1850.9	44	1.63	0.11497	0.00059	5.27	0.16	0.3326	0.0091	0.84803		348	33	43.5	4.2	60.3	5.6	1.30657		340	120	0.8	1.3	0.32	0.23	1810	210	0.024	0.016	60.4	7.9	0.279	0.082	4.8	1.1	8	1.6	2.39	0.45	43.3	4.8	13.3	1.6
HB-32_12	Antecryst	11.007	S1 20190522		1878.5	4.2	1901	47	-1.22	0.11493	0.00057	5.427	0.17	0.3431	0.0099	0.91697		276	20	34.4	2.5	52.6	4	1.3981		400	130	1.6	1.5	0.11	0.12	1400	120	0.066	0.033	37.5	3.5	0.246	0.075	5	1.1	7	1.6	2.11	0.38	37.8	6	11	1.5
HB-32_13		11.015	S1 20190522		1892.8	5.2	1881.3	44	0.6	0.11591	0.00078	5.407	0.16	0.3389	0.0092	0.64249		278	22	35	2.8	36	2.9	0.939252		310	140	Below LOD	Below LOD	Below LOD	Below LOD	1120	110	0.011	0.011	43.4	4.8	0.067	0.044	1.69	0.63	2.23	0.69	0.96	0.39	18.4	4	6.15	0.86
HB-32_14		11.031	S1 20190522		1884.6	6.4	1871.7	44	0.67	0.11529	0.00063	5.345	0.16	0.33689	0.0091	0.22677		253	21	31.2	2.6	49.7	4.1	1.45128		360	130	0.2	1.2	0.17	0.16	1960	170	0.047	0.028	36.7	4.3	0.408	0.089	6.9	1.4	11.7	2.3	2.99	0.65	50.2	6.6	15.3	2
HB-32_15		8.9104	S1 20190522		1888.9	7.6	1862.5	44	1.38	0.11554	0.00075	5.326	0.16	0.335	0.0091	0.27285		234	28	29	3.4	34.1	4.1	1.08889		310	150	2.3	1.4	0.27	0.19	1210	150	0.029	0.017	32.5	3.8	0.143	0.062	2.08	0.84	4.6	1.4	1.4	0.39	25.8	6.9	8.8	1.2
HB-32_16		11.004	S1 20190522		1876.4	7.8	1867	44	0.48	0.11485	0.00094	5.309	0.16	0.33591	0.009	0.1		180	12	22.1	1.5	27	1.9	1.07948		430	100	1.28	0.92	0.18	0.16	955	90	0.017	0.014	32.3	3.6	0.102	0.045	1.9	0.63	3.46	0.8	1.15	0.32	20.1	3.3	5.88	0.77
HB-32_17		11.011	S1 20190522		1880	10	1844.8	43	1.86	0.1151	0.0012	5.247	0.16	0.3313	0.0089	0.070073		132	13	16.2	1.5	14.9	1.5	0.836735		186	99	0.8	1.5	0.44	0.41	642	72	0.008	0.01	24.6	4.3	0.052	0.033	0.79	0.44	2.54	0.72	0.38	0.19	11.9	3.5	4.11	0.7
HB-32_18		10.988	S1 20190522		1923	11	1882	45	2.1	0.11779	0.00098	5.495	0.17	0.3391	0.0094	0.51069		248	38	31.5	4.9	36.7	6.5	1.0733		460	110	Below LOD	Below LOD	1.2	0.47	1340	140	1.65	0.76	43.6	6.6	0.47	0.3	4.04	0.85	4.6	1.7	1.32	0.4	30.1	5	7.9	1
HB-32_19		11.026	S1 20190522		1885.1	7.8	1873.7	44	0.72	0.11525	0.00068	5.348	0.16	0.3373	0.0092	0.53747		299	30	37.1	3.8	52.2	5.6	1.28696		500	130	1	1.3	0.47	0.32	1930	230	0.183	0.084	49.7	7.9	0.249	0.056	5.3	1.4	9.5	2.6	1.93	0.46	41.5	8.2	13	1.8
HB-32_20		11.041	S1 20190522		1881	12	1836.4	43	2.33	0.11509	0.00096	5.219	0.16	0.3296	0.0089	0.020212		192	14	23.6	1.7	34.2	3.6	1.35333		250	140	0.3	1	0.19	0.15	1410	140	0.018	0.016	33.4	3.3	0.208	0.064	4.2	1.1	7.7	2.2	2.28	0.5	38.4	6	10.5	1.2
HB-32_21		11.009	S1 20190522		1870	13	1909	46	-2.2	0.1144	0.0012	5.426	0.17	0.3447	0.0095	0.43893		146	15	17.9	1.8	22.1	2.3	1.12167		560	150	0.4	1.3	0.09	0.12	1160	150	0.015	0.013	23.8	3.6	0.131	0.065	2.45	0.88	5.2	1.3	1.41	0.31	26.7	4.2	7.85	0.87
HB-32_22		11.038	S1 20190522		1883.9	8.5	1862.9	44	1.1	0.11522	0.00084	5.312	0.16	0.3351	0.0092	0.55342		206	15	25.3	1.8	34.3	2.7	1.24528		400	110	0.6	1.6	0.13	0.14	1480	160	0.013	0.011	33.4	3.1	0.186	0.05	4.23	0.97	6.7	1.6	2.06	0.48	32.5	7	9.7	1.3
HB-32_23		11.035	S1 20190522		1880	11	1852	46	1.4	0.11503	0.00088	5.267	0.16	0.3329	0.0095	0.68026		260	25	32	3	55	6	1.59406		400	120	1.2	1.2	0.31	0.2	1800	210	0.057	0.026	46.5	4.7	0.477	0.096	6.4	1.4	12.9	1.4	3.17	0.64	44.6	7.5	13.6	1.6
HB-32_24		11.048	S1 20190522		1900.6	6.2	1864	44	1.92	0.1163	0.00083	5.366	0.16	0.3353	0.0092	0.65232		324	32	40.3	4.1	51.7	5.5	1.18876		770	160	2.5	2.3	0.23	0.21	1230	140	1.24	0.42	59	14	0.93	0.37	7.8	2.5	7.1	2.5	1.62	0.51	32.7	6.9	7.7	1.1
HB-32_25		11.007	S1 20190522		1884.6	8.7	1864.1	44	1.02	0.11528	0.00088	5.322	0.16	0.33531	0.009	0.30657		181	17	22.3	2.1	24.4	2.3	0.992806		350	150	0.6	1.4	Below LOD	Below LOD	1120	120	0.0044	0.0079	29.7	3.5	0.105	0.053	2.14	0.82	4.3	1.2	1.19	0.48	25	5.2	7.5	1.1
HB-32O-1		6.2268	S2 20190803		1903.8	6.1	1801.2	34	5.39	0.11657	0.00072	5.172	0.13	0.32235	0.0069	0.54638		460	50	58.9	6.3	83.7	9.1	1.48936		1670	150	1.6	1.7	0.76	0.43	2130	250	1.73	0.3	87	14	1.43	0.32	12.1	1.5	15	3.3	2.84	0.48	49.6	6.6	18.2	2.9
HB-32O-2		5.8925	S2 20190803		1879.1	7	1875.2	36	0.2	0.11494	0.0007	5.34	0.13	0.3376	0.0074	0.71991		226	23	28.5	2.8	39.7	4.6	1.36932		350	140	0.4	1.1	0.49	0.38	1570	150	0.016	0.016	34.8	4.3	0.323	0.081	5.9	1.7	7.7	1.8	2.3	0.45	36.7	6.3	11.8	1.9
HB-32O-3		5.9709	S2 20190803		1894.4	7.8	1845.7	35	2.64	0.11587	0.00092	5.294	0.13	0.3315	0.0073	0.79289		202	20	25.7	2.7	36.2	4.9	1.40625		700	130	1.5	1.2	Below LOD	Below LOD	1400	180	0.032	0.018	32.6	4	0.25	0.12	4.6	1.5	8.8	2.1	2.38	0.46	36.7	9	10.1	1.5
HB-32O-4		6.6545	S2 20190803		1888.2	5.2	1831	38	2.98	0.11557	0.00072	5.222	0.14	0.3286	0.0078	0.94828		338	26	42.9	3.2	58.4	3.8	1.29044		330	150	1.3	1.6	0.41	0.25	1630	160	0.91	0.44	50.9	4	0.54	0.19	7.1	2.2	10	1.9	2.84	0.48	39.8	5.6	11.6	1.3
HB-32O-5		6.249	S2 20190803		1908	5	1900.2	36	0.4	0.11682	0.00058	5.512	0.14	0.3428	0.0074	0.68641		299	25	38.3	3.1	67.3	5.6	1.70742		592	63	0.7	1	0.55	0.27	2120	160	0.97	0.24	52.8	4.2	1.14	0.27	11.1	1.8	15.1	2.5	3.47	0.67	62.8	9	18.8	2.2
HB-32O-6		7.041	S2 20190803		1894	15	1867.9	35	1.5	0.116	0.0014	5.389	0.15	0.3361	0.0073	0.58524		157	11	20	1.4	25.4	1.7	1.25		310	180	0.67	0.94	0.18	0.21	1270	140	0.002	0.0052	30.9	3.2	0.238	0.085	3.5	0.98	7.9	1.8	1.89	0.55	36.2	3.1	10.3	1.5
HB-32O-7		5.5439	S2 20190803		1887.9	7.7	1849.7	35	2.01	0.11553	0.0007	5.284	0.13	0.33234	0.0072	0.33201		219	17	27.8	2.1	27.6	2.1	0.976879		300	130	0.73	0.98	0.31	0.39	870	110	Below LOD	Below LOD	35.2	4.6	0.03	0.028	1.8	1.3	3.1	1	0.76	0.34	17.4	4.1	5.69	0.9
HB-32O-8		6.2618	S2 20190803		1878	15	1836	36	1.7	0.115	0.0015	5.203	0.14	0.3295	0.0074	0.76319		114	12	14.3	1.5	18.6	1.9	1.27212		430	260	0.83	0.92	0.17	0.18	938	99	0.0076	0.0086	17.3	2.9	0.27	0.1	4.3	1.1	7.3	1.9	1.9	0.42	25.7	7.1	8.4	1.2
HB-32O-9		6.1857	S2 20190803		1885.6	5.5	1904.2	35	-0.97	0.11537	0.00082	5.459	0.14	0.34364	0.0074	0.83194		253	22	32	2.6	37.8	3.2	1.12953		310	92	0.2	1.1	0.67	0.37	1202	94	0.046	0.025	38.4	3.5	0.142	0.055	2.4	0.8	6	1.4	1.28	0.38	25.8	3.5	7.8	1
HB-32O-10		2.8011	S2 20190803		1876	14	1822	37	2.9	0.1149	0.0028	5.19	0.16	0.3265	0.0075	0.1		63.8	6.7	7.95	0.9	6.9	0.89	0.837398		30	210	Below LOD	Below LOD	Below LOD	Below LOD	428	71	0.011	0.024	13.9	1.9	0.02	0.025	0.74	0.68	1.8	1.8	0.54	0.44	9.8	2.2	3.1	1.2
Average
SD
n
HB-33: Quartz monzonite enclave in granodiorite
HB-33-1		7.012	S2 20190803		1889.3	5.6	1856	37	1.75	0.1156	0.00057	5.308	0.14	0.3337	0.0076	0.88799		475	16	60.3	2	80.4	4.8	1.29101		304	87	0.56	0.86	0.41	0.25	1672	60	0.34	0.11	54.5	4.3	0.43	0.12	4.4	1.1	6.1	1.1	1.5	0.25	30.5	4.1	8.7	1.1
HB-33-2		7.015	S2 20190803		1886.8	6.8	1865.9	35	1.1	0.11548	0.00075	5.333	0.13	0.3357	0.0073	0.34076		407	28	51.6	3.7	87.1	6.8	1.71739		940	110	0.7	1.1	0.31	0.24	2380	220	0.055	0.019	50.9	4.6	0.291	0.087	4.83	0.74	8.7	1.7	2.01	0.32	47.6	7.2	16.4	1.4
HB-33-3		7.049	S2 20190803		1878.9	3.6	1843.4	35	1.89	0.11497	0.00046	5.237	0.13	0.331	0.0072	0.79251		380	26	48	3.3	85.2	5.8	1.77705		310	100	0.07	0.79	0.44	0.22	2430	230	0.145	0.06	60.6	5.7	0.41	0.1	5.1	1.3	9.6	1.6	1.69	0.4	54.3	9.9	15.9	1.9
HB-33-4		7.016	S2 20190803		1876.5	3.9	1842.6	34	1.8	0.11482	0.0005	5.227	0.13	0.33087	0.0071	0.44753		365	28	46	3.7	68.1	5.4	1.48973		488	95	1.1	1.1	0.29	0.24	1520	130	0.0046	0.007	59.5	4.2	0.154	0.044	2.85	0.71	4.8	1.4	1.06	0.19	27.9	4.2	9.37	0.72
HB-33-5		7.03	S2 20190803		1882	5.4	1864.3	35	0.94	0.1151	0.00054	5.311	0.13	0.3354	0.0073	0.76701		393	21	49.6	2.9	77.6	4.3	1.56958		510	150	0.45	0.88	0.34	0.25	1320	88	Below LOD	Below LOD	50.9	4.7	0.118	0.034	1.62	0.65	3.79	0.9	0.61	0.16	23.8	5.7	7.8	1.2
HB-33-6		7.13	S2 20190803		1895.4	5.4	1842.5	35	2.78	0.11595	0.00061	5.278	0.13	0.3309	0.0072	0.54672		359	24	45.7	3.1	81.7	5.4	1.78397		419	70	0.45	0.74	0.2	0.15	2340	200	0.077	0.035	54.8	6	0.39	0.11	7.3	1.6	10.9	1.7	2.29	0.47	51.4	6	17.3	2
HB-33-7		7.007	S2 20190803		1904	12	1783	45	6.3	0.1165	0.0013	5.108	0.15	0.3188	0.0092	0.85175		282	34	36	4.5	22.3	3	0.665254		5400	730	0.9	1.9	0.27	0.29	584	97	1.33	0.34	28.6	4.5	1.26	0.33	7.2	3.6	4.4	1.4	0.83	0.33	11	3.9	3.2	1.1
HB-33-8		7.025	S2 20190803		1878.5	7.4	1857.2	35	1.05	0.11491	0.00073	5.284	0.13	0.33388	0.0072	0.41915		236	12	29.7	1.6	33.4	1.7	1.12299		220	130	0.6	1.2	0.24	0.22	816	54	0.0048	0.0074	42.5	2.8	0.044	0.024	0.73	0.34	2.3	0.6	0.59	0.26	15.3	3.3	5.08	0.85
HB-33-9		7.025	S2 20190803		1893.1	4	1850.1	35	2.27	0.11585	0.0005	5.299	0.13	0.3324	0.0072	0.71208		418	22	53.1	2.8	93	5.1	1.75075		403	96	1.4	1.4	0.29	0.22	1720	130	0.36	0.047	61.1	5.3	0.366	0.094	5.32	0.57	6.8	1.9	1.64	0.22	32.1	5.4	11.02	0.98
HB-33-10		7.045	S2 20190803		1883.8	5.9	1851.9	35	1.7	0.11531	0.00068	5.28	0.13	0.3328	0.0073	0.75446		314	18	39.7	2.3	30.6	1.7	0.772		343	67	Below LOD	Below LOD	0.2	0.22	924	79	0.007	0.008	37.2	4.3	0.03	0.023	0.55	0.28	2.06	0.8	0.6	0.21	14.2	3.2	4.93	0.51
HB-33-11		7.024	S2 20190803		1879.6	6.3	1827.2	34	2.71	0.1151	0.00077	5.194	0.13	0.32771	0.007	0.35528		494	31	62.3	4.1	118.1	7.4	1.92231		670	140	1.3	1.4	0.42	0.29	3550	320	0.062	0.033	74.8	7.5	0.642	0.088	8.9	1.6	16.1	2.3	3.58	0.72	75.2	6.5	26.3	2.5
HB-33-12		7.034	S2 20190803		1925.4	9.7	1887	38	1.9	0.11791	0.00083	5.517	0.14	0.3402	0.0078	0.59896		411	25	53.2	3.1	78.2	4.6	1.46106		400	140	0.5	1	0.27	0.25	1372	95	0.31	0.12	69.4	6.7	0.269	0.079	2.9	0.65	5.2	1.1	0.97	0.43	27.7	5.6	8.52	0.7
HB-33-13		7.02	S2 20190803		1878.6	3.7	1879	40	0	0.1149	0.00063	5.349	0.15	0.3384	0.0083	0.91772		596	42	75	5.3	155	11	2.02128		670	120	1	0.98	0.6	0.26	3700	470	0.3	0.11	80	7.1	0.92	0.18	12.2	2.3	17.3	2.4	3.93	0.79	83.8	9.7	26.5	2.9
HB-33-14		1.2965	S2 20190803		1919.5	3.4	1864	90	2.9	0.117	0.0014	5.42	0.32	0.335	0.019	0.97713		522	21	67.2	3.7	128.5	5.2	1.86861		650	160	2.85	0.94	2	1.2	1760	730	14.5	3.8	202	96	10.8	3.8	65	36	33	24	4.3	2.6	48	18	14	7.8
HB-33-15		7.058	S2 20190803		1869	4.1	1746	55	6.6	0.11428	0.00056	4.9	0.19	0.3113	0.011	0.98754		592	43	74.2	5.3	31.8	2.3	0.390533		110	120	Below LOD	Below LOD	1.32	0.96	232	26	0.52	0.38	12.1	2.1	0.3	0.22	2.3	2.2	0.72	0.57	0.37	0.11	2.7	1.3	0.88	0.2
HB-33-16		7.045	S2 20190803		1880.3	3	1865	39	0.82	0.11502	0.0004	5.31	0.14	0.3355	0.0082	0.95595		671	48	84.6	5.9	182	13	2.12642		590	110	2.9	1.7	0.47	0.39	3600	320	0.49	0.12	102	10	1.24	0.25	13.4	2.8	15.6	2.2	3.7	0.51	73.6	8.6	25.4	2.7
HB-33-17		7.018	S2 20190803		1872.1	4.8	1817	36	2.96	0.11443	0.00054	5.125	0.13	0.3255	0.0074	0.79696		206	16	25.8	2.1	37.5	2.9	1.43452		280	110	0.06	0.7	0.13	0.18	1370	110	0.162	0.062	39.9	3.6	0.17	0.047	3.31	0.67	5.7	1.8	0.92	0.26	28.6	4.7	8.94	0.74
HB-33-18		7.036	S2 20190803		1876.9	3.9	1913	39	-1.9	0.1148	0.00048	5.456	0.14	0.3454	0.0081	0.9145		516	41	65	5.1	138	11	2.06297		456	86	Below LOD	Below LOD	0.23	0.27	3010	230	1.39	0.19	99.6	8.7	1.09	0.14	13	1.7	15	2.3	3.57	0.69	66.7	8.2	20.6	2.4
HB-33-19		7.033	S2 20190803		1885.8	3.2	1800	36	4.56	0.11543	0.00042	5.115	0.13	0.3221	0.0074	0.9077		483	31	61.2	4	109.8	7.1	1.68844		460	110	1.28	0.97	0.6	0.35	1570	140	1.3	0.16	82.8	8	1.22	0.15	10.8	2.2	9.9	1.5	2.16	0.39	31.9	3.9	11.5	1.4
HB-33-20		7.045	S2 20190803		1861	11	1867.3	35	-0.35	0.11384	0.00097	5.263	0.13	0.33599	0.0072	0.45431		237	22	29.5	2.7	47.9	5	1.60428		360	140	0.55	0.82	0.29	0.21	1700	160	0.009	0.011	41	3.6	0.108	0.03	3	1	7.08	0.99	1.34	0.34	30.1	4.8	11	1.3
HB-33-21		5.0814	S2 20190803		1907.9	4	1876	44	1.7	0.11683	0.00052	5.429	0.16	0.3379	0.0092	0.97264		420	32	53.9	4	92.6	7	1.59692		530	150	0.5	1.1	0.71	0.51	1510	180	1.38	0.22	71.6	5.5	1.24	0.33	13.2	4.7	10.3	2	2.27	0.79	31.4	7.1	10.6	1.9
HB-33-22		7.055	S2 20190803		1910.4	8.3	1945	45	-1.8	0.11688	0.00074	5.67	0.17	0.3523	0.0094	0.91356		758	53	97.2	6.9	209	15	2.0925		681	85	1.3	1.1	0.7	0.31	4100	380	1.03	0.14	104.8	9	1.81	0.28	19.8	2.3	18.2	2.6	3.93	0.53	83	11	28.2	2.6
HB-33-23		7.009	S2 20190803		1873.6	2.6	1927	37	-2.78	0.11468	0.00053	5.496	0.14	0.3484	0.0077	0.8135		498	28	62.7	3.7	121.4	6.3	1.9314		404	83	1.6	1.7	0.36	0.25	3190	290	0.177	0.068	74.1	5.3	0.71	0.11	8.6	1.7	17.8	2	3.45	0.58	80	11	24.8	2.2
HB-33-24		7.053	S2 20190803		1878.6	5.6	1883.3	35	-0.25	0.115	0.00054	5.369	0.13	0.3393	0.0073	0.57555		268	21	33.8	2.7	46.5	3.8	1.40191		270	120	0.8	1	0.15	0.21	1640	200	0.007	0.01	41.1	4.9	0.176	0.042	3.13	0.92	6.2	1.3	1.35	0.2	32.7	5.3	10.8	1.8
HB-33-25		7.151	S2 20190803		1873.1	3.3	1866.2	35	0.37	0.11459	0.00065	5.294	0.13	0.33575	0.0072	0.56011		284	17	35.7	2.1	60.7	3.6	1.70089		490	120	0.2	1.3	0.08	0.11	1950	170	0.031	0.021	43	3	0.246	0.058	3.7	1.1	8	1.4	2.03	0.59	45.5	3.5	14.8	1.4
HB-33-26		7.087	S2 20190803		1868.9	5.4	1853.6	35	0.82	0.11431	0.00067	5.239	0.13	0.33314	0.0071	0.21245		335	13	41.9	1.5	45.9	1.8	1.08989		303	95	1.4	0.71	0.27	0.22	1670	120	0.009	0.01	52.5	3	0.124	0.041	1.63	0.63	4.6	1.2	1.31	0.41	29.4	3.5	9.1	1.3
HB-33-27		4.8693	S2 20190803		1919.4	5.2	1870	51	2.6	0.11751	0.00081	5.44	0.17	0.3367	0.01	0.96788		483	50	62.4	6.5	125	15	1.84127		510	150	4.1	1.6	1.12	0.61	2850	330	2.58	0.33	82.6	5.5	2.83	0.37	26.3	4.5	19.4	2.7	4.26	0.98	62.3	6.8	20.4	2.4
HB-33-28		7.011	S2 20190803		1879.2	8.3	1850.7	35	1.51	0.11498	0.0008	5.26	0.13	0.3325	0.0072	0.59634		287	16	36.2	2.1	35.6	2.1	0.97807		440	140	0.3	1.3	0.21	0.19	1230	110	0.0044	0.0068	41.3	2.3	0.062	0.026	1.45	0.61	3.32	0.92	0.81	0.2	17.2	3.4	7.07	0.58
HB-33-29		4.7449	S2 20190803		2009.5	6.8	1839	38	8.47	0.1237	0.001	5.617	0.16	0.3302	0.0077	0.85187		456	38	61.9	5.1	110.4	9.7	1.57459		470	110	22.7	7.3	0.86	0.52	2000	290	3.3	0.36	76	6.9	2.5	0.27	22.3	5	20.7	6	4.1	1.2	47.5	6.5	12.4	1.8
HB-33-30		7.142	S2 20190803		1899	4.6	1951	39	-2.74	0.11619	0.0006	5.651	0.15	0.3535	0.0082	0.89894		445	33	56.7	4	99.3	7.2	1.75224		370	110	1.3	1.4	0.38	0.24	2470	240	0.486	0.088	61.7	6.5	0.518	0.036	6.7	1.6	10.8	2.9	1.91	0.5	47.9	6.5	15.9	1
HB-33-31		7.037	S2 20190803		1875.6	3.6	1857.1	35	0.99	0.11475	0.00041	5.27	0.13	0.33386	0.0072	0.32486		386	20	48.7	2.6	89.1	4.8	1.84641		300	130	0.43	0.94	0.43	0.36	2640	230	0.0174	0.0097	54.5	3.4	0.431	0.066	6.1	1.2	14.3	1.7	2.76	0.53	61	5.6	18.5	1.4
HB-33-32		2.9088	S2 20190803		1895.7	7.2	1855.6	35	2.11	0.1162	0.0012	5.329	0.14	0.33356	0.0072	0.69925		378	18	48.2	2.4	62.8	2.9	1.34576		580	250	1.2	1.9	0.1	0.2	1375	89	0.19	0.14	57.9	6.2	0.146	0.039	2.4	2.2	3.1	1.9	0.57	0.39	24.6	6	8.3	1.8
HB-33-33		7.012	S2 20190803		1874.2	4.4	1857.1	35	0.91	0.11468	0.0006	5.268	0.13	0.33387	0.0072	0.51646		386	34	48.6	4.2	85.9	7.6	1.77524		460	130	Below LOD	Below LOD	0.26	0.17	2480	230	0.049	0.02	56	5.6	0.464	0.09	5.8	1	9.5	2.8	1.9	0.36	57.3	6.3	16.8	2
HB-33-34		7.041	S2 20190803		1877.1	5.4	1865.3	35	0.62	0.11485	0.00061	5.301	0.13	0.3356	0.0073	0.37043		484	44	61	5.3	116	10	1.90339		359	89	0.86	0.69	0.37	0.28	3380	310	0.02	0.016	66	8.4	0.54	0.1	7.8	2.6	13.7	2.4	2.94	0.59	61.8	7.5	22.6	2.4
HB-33-35		7.024	S2 20190803		1876.7	3.5	1846	35	1.64	0.11485	0.00059	5.239	0.13	0.3316	0.0073	0.72428		502	21	63.3	2.6	118.7	5	1.87781		668	69	0.1	1.4	0.48	0.25	3200	210	0.023	0.016	74.3	4.8	0.55	0.089	6.2	1.6	12	2.2	3.26	0.57	62	3.6	22	2
HB-33-36		3.7532	S2 20190803		1919.4	5.2	1966	39	-2.42	0.11758	0.00069	5.765	0.15	0.3566	0.0082	0.8941		596	56	76.7	7.2	149	14	1.91553		390	250	2.2	2.3	0.58	0.23	3000	270	0.486	0.075	84.6	9.7	0.97	0.28	13.6	2.7	16.2	2.4	3.9	0.54	67	10	22.3	2
HB-33-37		1.0012	S2 20190803		1917.9	4.9	1945.2	37	-1.42	0.1173	0.0012	5.684	0.15	0.3522	0.0078	0.3547		400	400	51	51	31	31	0.666667		2800	2800	2.5	2.5	Below LOD	Below LOD	450	450	1	1	21	21	1.2	1.2	9.6	9.6	2.8	2.8	1.5	1.5	13	13	3.3	3.3
HB-33-38		4.0965	S2 20190803		1885.6	3.6	1926.2	37	-2.16	0.11532	0.00062	5.521	0.14	0.3482	0.0077	0.65662		435	60	55.1	7.5	84	11	1.53067		540	160	1	2.5	Below LOD	Below LOD	1530	250	0.24	0.11	67	10	0.276	0.088	4.02	0.49	6	2	1.24	0.44	31.3	4.6	9	2
HB-33-39		5.774	S2 20190803		1935	11	1857.8	35	3.98	0.1185	0.0011	5.445	0.14	0.334	0.0073	0.29385		273	39	35.7	4.9	49.9	7.4	1.42857		280	150	1.4	1.1	0.25	0.31	1530	240	0.233	0.068	46.4	8	0.25	0.11	2.53	0.73	5.6	1.2	1.18	0.33	26.7	4.2	10.1	1.5
HB-33-40		7.021	S2 20190803		1896.9	3	1863.6	35	1.76	0.11608	0.00055	5.353	0.13	0.3352	0.0073	0.78318		596	48	75.9	6	93.6	6.6	1.24576		140	110	1.16	0.98	0.54	0.47	2020	130	0.03	0.02	59.2	5.4	0.159	0.068	2.5	0.66	6.5	1.9	1.33	0.29	39.7	5	12.4	1.4
HB-33-41		7.067	S2 20190803		1876.7	3.1	1840.2	34	1.95	0.1148	0.00053	5.217	0.13	0.33037	0.0071	0.58484		631	52	79.4	6.3	157	13	1.99407		470	120	0.7	1	0.79	0.42	3870	350	0.058	0.023	80	7.3	0.68	0.14	9.3	1.8	16.5	2.1	3.04	0.6	74	11	26.8	4.1
HB-33-42		7.15	S2 20190803		1908.4	4.3	1833	38	3.96	0.11682	0.00055	5.285	0.14	0.3289	0.0077	0.90269		415	41	53.1	5.3	79.8	8	1.49701		230	110	2.3	1.7	0.89	0.54	2150	250	0.52	0.14	68.4	9.5	0.62	0.12	6.5	1.1	9.9	1.5	1.75	0.41	40.7	6.9	14.2	2.1
HB-33-43		7.056	S2 20190803		1883.1	5.3	1861.4	36	1.15	0.1152	0.00077	5.305	0.13	0.3348	0.0074	0.69885		410	33	51.9	4.3	6.13	0.51	0.119753		83	93	0.75	0.9	Below LOD	Below LOD	153	18	0.095	0.028	7.8	1.2	0.133	0.057	1.25	0.83	0.13	0.18	0.018	0.037	0.67	0.6	0.29	0.2
HB-33-44		7.012	S2 20190803		1885.2	4.6	2002	53	-6.2	0.11531	0.00063	5.78	0.2	0.3644	0.011	0.9761		552	54	69.9	7	143	15	1.98015		407	83	1.2	1.2	0.54	0.22	3180	280	0.65	0.12	74.6	6.6	1.18	0.27	13.3	2.1	14.1	2.9	3.39	0.67	67.5	7.6	23.2	3.2
HB-33-45		7.011	S2 20190803		1899.3	2.9	1592	97	16.2	0.11621	0.00047	4.49	0.31	0.281	0.019	0.99792		860	100	110	13	107	13	0.821429		171	97	3.8	2	6.5	2	1530	170	1.72	0.39	66.9	9.5	3.91	0.95	39	12	18.8	4.5	4	1.4	35.4	6.1	9.63	0.88
HB-33-46		7.08	S2 20190803		1879.9	3.8	1848.4	34	1.67	0.115	0.00049	5.253	0.13	0.33208	0.0071	0.205		435	33	54.8	4.3	104.8	8	1.94253		300	130	1.9	1.2	0.49	0.24	3140	240	0.0258	0.0094	70.5	5.6	0.611	0.094	8	1.8	14.2	3.5	3.9	0.63	76	11	23.6	1.9
HB-33-47		7.013	S2 20190803		1884.1	4.5	1911	39	-1.42	0.11531	0.00059	5.472	0.14	0.345	0.0081	0.87098		330	21	41.7	2.6	45.5	3.1	1.05906		262	76	0.1	1.1	0.24	0.23	1042	72	0.103	0.022	51.4	6	0.214	0.057	2.75	0.65	3.72	0.71	0.91	0.32	16	3.3	6.36	0.68
HB-33-48		7.017	S2 20190803		1884.3	5.4	1888	38	-0.21	0.11534	0.00059	5.399	0.14	0.3403	0.008	0.89601		377	27	47.8	3.3	74.7	5.4	1.56655		397	91	1.8	1.4	0.55	0.34	1910	250	0.264	0.058	62	4.3	0.552	0.09	6.74	0.69	9.2	1.6	1.76	0.23	31.4	4.5	10.94	0.77
HB-33-49		7.004	S2 20190803		1878.6	4	1858.2	36	1.08	0.11492	0.00045	5.281	0.13	0.3341	0.0074	0.84198		439	44	55.3	5.5	88.3	8.9	1.62464		508	76	1.31	0.74	0.17	0.15	1960	230	0.33	0.13	76.7	9.4	0.4	0.13	5.1	1.1	7.3	1.5	1.58	0.31	34.4	6.7	11.9	2.1
HB-33-50		7.01	S2 20190803		1867.8	9.9	1866	37	0.1	0.11417	0.00093	5.27	0.13	0.3357	0.0078	0.54621		227	19	28.4	2.4	27.1	2.5	0.944134		181	73	Below LOD	Below LOD	0.3	0.21	791	77	0.057	0.024	35.5	3.1	0.043	0.033	0.86	0.31	1.62	0.81	0.45	0.22	11.4	2.8	4.33	0.57
HB-33-51		7.008	S2 20190803		1868.2	4.9	1897	38	-1.53	0.11433	0.00058	5.381	0.14	0.3422	0.008	0.91679		426	17	53.5	2.1	99.3	3.8	1.83965		360	100	1.6	1.5	0.57	0.32	2380	260	0.047	0.024	56.1	5.5	0.419	0.092	6.2	1.6	11.9	2.3	1.81	0.5	46.3	6.4	16.4	1.6
HB-33-52		6.7339	S2 20190803		1889.2	5.2	1933.2	36	-2.3	0.11557	0.0006	5.562	0.14	0.3497	0.0076	0.90069		386	29	48.9	3.6	39.7	2.4	0.813793		180	110	0.5	1.1	0.27	0.21	845	65	0.109	0.052	31.9	2.4	0.159	0.092	1.24	0.7	2.19	0.92	0.54	0.2	13.8	2.3	3.78	0.67
HB-33-53		7.054	S2 20190803		1882.9	6.3	1853.1	35	1.62	0.11504	0.00092	5.269	0.13	0.33303	0.0072	0.25731		303	19	38.2	2.3	41.6	2.5	1.08714		340	120	0.89	0.92	0.26	0.21	1380	98	0.015	0.017	46.4	4.4	0.119	0.04	1.43	0.51	4.3	1.1	0.77	0.21	20.4	3.9	8.4	1.4
HB-33-54		3.7944	S2 20190803		1887.2	5.9	1810	39	4.1	0.11551	0.00064	5.148	0.14	0.3242	0.0081	0.93828		459	37	57.9	4.6	99.1	8.7	1.50135		250	130	3.3	2.5	0.7	0.31	2260	300	3.55	0.51	84.7	5.7	3.1	0.21	27.5	3.8	18.7	2.6	4.02	0.84	60.9	9.1	17	2.4
HB-33-55		7.004	S2 20190803		1872.8	5.6	1850.4	35	1.19	0.11451	0.00054	5.236	0.13	0.33248	0.0072	0.71153		373	24	46.9	3.1	78.2	5.1	1.69024		320	110	1.1	1.1	0.36	0.29	2350	170	0.019	0.015	61	4.6	0.225	0.052	5.9	1.9	7.6	1.3	2.08	0.41	51.6	6.5	15.3	1.3
HB-33-56		7.009	S2 20190803		1878.1	3.3	1850.6	35	1.46	0.11486	0.0004	5.253	0.13	0.33253	0.0072	0.77079		538	51	67.7	6.3	142	13	2.12326		400	100	0.33	0.83	0.27	0.2	3800	370	0.054	0.029	80.6	9.6	0.687	0.097	10.25	0.96	16.5	1.9	3.73	0.51	88.2	9.9	27.3	3.4
HB-33-57		7.033	S2 20190803		1893.6	5.3	1886.5	35	0.37	0.11588	0.0006	5.418	0.13	0.33996	0.0073	0.44009		409	32	52	4.2	54.6	4.2	1.08777		2310	260	2	1.5	0.16	0.17	1282	94	0.4	0.11	49.5	5.1	0.306	0.076	3.3	1.4	3.3	1.2	0.83	0.28	19	3.8	6.98	0.74
Average
SD
n
HB-51: Leucocratic granodiorite porphyry
HB-51_1		11.007	S1 20190522		1903.3	5.3	1929	47	-1.34	0.11673	0.00059	5.607	0.17	0.3488	0.0097	0.82123		267	21	33.3	2.6	36.8	2.9	0.974747		250	110	Below LOD	Below LOD	0.63	0.38	1030	120	0.32	0.15	32.4	4.2	0.228	0.065	1.89	0.69	5.5	1.3	1.37	0.3	23.4	5.6	6.28	0.93
HB-51_2		11.052	S1 20190522		1906.9	4.9	1910	48	-0.17	0.11674	0.00059	5.543	0.18	0.345	0.01	0.94055		535	44	66.9	5.5	126	11	1.70896		6900	2000	1.8	1.5	16.6	5.1	2030	230	28.7	7.8	153	22	10.5	2.7	51	14	15.9	3.5	3	0.59	46.2	6.8	13.8	1.8
HB-51_3		11.074	S1 20190522		1883.2	3.5	1853	43	1.6	0.11522	0.00049	5.279	0.15	0.33302	0.009	0.38756		395	42	48.8	5.2	48.8	4.2	0.912052		190	150	0	1.3	0.49	0.25	823	87	0.064	0.024	42.7	4.2	0.061	0.033	1.59	0.71	3	1	0.67	0.18	13.2	2.9	4.57	0.72
HB-51_4		5.4472	S1 20190522		1805.1	5	1429	39	20.9	0.11026	0.00086	3.765	0.13	0.2481	0.0076	0.9185		618	88	73	10	69	10	0.716511		420	240	2.5	2.4	3.7	1.5	960	130	4.16	0.66	62	10	1.06	0.19	6.1	3.6	4.1	1.4	1.46	0.94	16.6	4.4	5.29	0.96
HB-51_5		11.004	S1 20190522		1942.2	7.7	1968	50	-1.4	0.11904	0.00073	5.847	0.18	0.3571	0.011	0.89364		810	56	103.4	7.4	220	15	1.87053		590	120	0.8	1.7	3.71	0.89	2720	280	2.71	0.66	120	13	3.15	0.45	34.6	5.5	26.9	3.8	12.7	2	86	11	21.8	2.5
HB-51_6		11.009	S1 20190522		1886.9	4.1	1880	45	0.37	0.11543	0.00055	5.379	0.16	0.3386	0.0092	0.83034		512	50	63.4	6.2	76.3	7.5	1.09694		300	110	0.6	1.5	0.14	0.16	1740	180	0.06	0.048	51.3	6.2	0.343	0.09	5.7	1.6	7.7	1.5	1.96	0.37	32.1	4.2	10.5	1.4
HB-51_7		8.982	S1 20190522		1889.8	8	1909	48	-1.1	0.11559	0.00078	5.482	0.17	0.3447	0.0099	0.8093		367	32	45.6	4	60	6	1.1413		360	160	Below LOD	Below LOD	0.59	0.31	1340	130	1.21	0.27	50.2	6.7	1.77	0.39	15.8	3.4	11.2	2	9.3	2.1	35.2	6.1	9.1	1.2
HB-51_8		11.016	S1 20190522		1889.3	7.1	1945.4	46	-2.97	0.11574	0.00063	5.602	0.17	0.3523	0.0097	0.85684		267	22	33.1	2.7	42.3	3.8	1.18367		330	120	1.3	1.4	0.63	0.32	1020	110	0.044	0.018	31.9	3.3	0.15	0.078	3.16	0.81	4.9	1.5	1.19	0.35	18.2	2.8	7.1	1.6
HB-51_9		4.1252	S1 20190522		1906.3	3.5	1761	53	7.6	0.11665	0.00047	5.04	0.18	0.3141	0.011	0.98834		515	84	65	11	66	12	1.07798		1360	280	Below LOD	Below LOD	2.4	1.4	1400	290	4.4	1.1	82	19	4.1	1	35.3	8.3	14.7	5.4	26	7.1	51	20	11.1	3.2
HB-51_10		11.065	S1 20190522		1887.4	8.7	1827.1	43	3.18	0.11545	0.00078	5.205	0.15	0.32768	0.0088	0.24163		228	18	28.3	2.2	32	2.6	1.07182		470	140	0.2	1.1	0.21	0.2	896	98	0.052	0.025	28.9	3.8	0.122	0.044	2.8	1	4.7	1.2	1.1	0.3	15.9	3.4	5.65	0.74
HB-51_12		3.1565	S1 20190522		1902.7	4.3	1806.5	43	5.05	0.11648	0.00048	5.182	0.15	0.3234	0.0088	0.92472		533	72	67.2	9.2	72.4	9.8	0.97931		1020	220	Below LOD	Below LOD	0.8	1.1	1370	210	2.08	0.41	73	13	1.75	0.46	13.7	5.2	9.7	6.2	3.4	1.5	21.5	7.6	7	1.5
HB-51_13		11.005	S1 20190522		1896.6	6.5	2010	64	-6	0.11607	0.00065	5.85	0.23	0.3662	0.014	0.98063		438	34	55	4.2	85.3	6.9	1.36825		590	170	0.9	1.5	0.22	0.18	1570	170	0.138	0.054	52.1	5.7	0.268	0.073	4.71	0.91	7.4	1.6	1.74	0.49	38.7	8.3	10.3	1.4
HB-51_14		1.9355	S1 20190522		1886.9	5	1683	63	10.8	0.11532	0.00085	4.73	0.2	0.2984	0.013	0.98502		588	84	74	11	78	12	0.883142		310	300	1.5	3.3	4.9	1.2	1060	210	4.6	1.9	70	12	2.7	1.3	14.8	3	6.5	2.4	6.8	2.5	24.6	7	6.2	3.2
HB-51_15		4.2943	S1 20190522		1894	11	1791	45	5.44	0.1159	0.0011	5.107	0.17	0.3203	0.0092	0.8651		376	59	47.4	7.8	50.2	8.5	0.887097		260	180	1.8	3.4	0.53	0.32	950	190	2.13	0.49	64.8	9.2	2.5	0.59	16.6	4.5	6.5	2.1	19.8	4.2	13.4	3.9	5.7	1.3
HB-51_16		11.011	S1 20190522		1932.1	4.4	1984	60	-2.7	0.11837	0.00056	5.87	0.22	0.3606	0.013	0.98722		726	86	94	11	108	13	0.953184		370	160	0.4	1.7	1.42	0.62	1640	230	2.97	0.46	84	12	4.59	0.56	39.7	6.3	18.5	4.5	9.1	1.3	44	7.2	13.3	2.5
HB-51_17		11.011	S1 20190522		1864.3	9.9	1358	38	27.1	0.11407	0.00074	3.679	0.12	0.2346	0.0072	0.91757		498	36	62.1	4.7	80.9	6.6	1.12343		660	280	Below LOD	Below LOD	9.8	2.3	1440	120	7.6	2.2	104	11	7.4	1.6	45	8.9	22.7	4.4	11.3	1.9	41	6.5	10.7	1.4
HB-51_18		11.028	S1 20190522		1935	5	1897	54	2	0.11859	0.00053	5.58	0.19	0.3423	0.011	0.97782		502	58	65	7.5	80	10	1.03846		320	120	0.6	1.2	2.11	0.69	1380	170	1.39	0.18	55.1	5.9	1.78	0.3	14.3	2.1	10.3	2.6	9.2	1.9	32.8	6.6	8.4	1.4
HB-51_19		11.005	S1 20190522		1903.3	3.6	1875	46	1.54	0.11653	0.00055	5.41	0.17	0.3376	0.0096	0.90826		450	35	57.8	4.5	59.2	4.8	0.941011		170	110	0.7	1.5	0.25	0.24	1230	130	0.338	0.08	60.5	5.5	0.352	0.084	3	1	5.4	1.1	2.12	0.49	20.2	3.7	5.9	0.96
HB-51_20		2.1175	S1 20190522		1909.2	8	1523.6	37	20.2	0.1168	0.0011	4.282	0.14	0.2666	0.0073	0.79633		463	17	59.7	1.8	65.2	1.6	0.778017		440	220	2.5	1.6	1.7	1.6	1340	130	3.5	2.9	60.7	8.1	2	1.4	12.4	8.1	9.6	4.7	3.4	1	29	12	7.2	1.9
HB-51_21		11.012	S1 20190522		1897	4.3	1973	56	-4	0.11612	0.00053	5.72	0.2	0.3582	0.012	0.98125		553	27	70.9	3.6	111.2	5.9	1.4092		140	180	0.8	1.6	0.93	0.44	1700	130	0.301	0.069	98	8	0.549	0.089	7.1	1.3	9.2	1.8	3.6	0.51	42.2	4.4	11.9	1.4
HB-51_22		11.008	S1 20190522		1880.7	5	1843.2	43	1.99	0.11509	0.00061	5.24	0.15	0.331	0.0089	0.55822		397	33	50.6	4.3	52.7	4.6	0.987578		450	120	1.1	1.6	0.17	0.14	1290	140	0.0092	0.0095	51.4	6	0.149	0.053	2.85	0.87	3.9	0.87	1.08	0.3	22.4	3.1	7.8	1.1
HB-51O-1		5.6114	S2 20190803		1891.5	7.4	1930.4	36	-2.06	0.11577	0.00068	5.562	0.14	0.3491	0.0076	0.68722		413	39	52.5	4.9	73.2	7	1.3141		1300	380	0.74	0.79	2.9	1.2	1350	150	9.9	2.9	71.2	8.4	3.23	0.84	15.4	4.1	9	1.2	1.84	0.37	32.5	5.9	10.2	2.1
HB-51O-2		6.0281	S2 20190803		1896.1	5.5	1906	35	-0.53	0.11611	0.00068	5.498	0.14	0.34403	0.0074	0.71791		367	26	46.7	3.3	43.8	3	0.88968		290	180	Below LOD	Below LOD	Below LOD	Below LOD	933	97	0.229	0.057	48.5	6.2	0.103	0.037	0.93	0.5	1.99	0.71	0.64	0.25	12.1	2.2	4.79	0.77
HB-51O-3		5.8234	S2 20190803		1934	11	1873.5	35	3.11	0.1187	0.0013	5.511	0.15	0.33727	0.0073	0.46486		118	15	15.4	2	18.3	2.8	1.20652		430	140	2	1.5	0.29	0.23	695	73	0.026	0.015	22.5	3.5	0.105	0.044	1.15	0.56	3.1	1.4	0.79	0.31	17.2	4.6	5.26	0.65
HB-51O-4		4.7421	S2 20190803		1924.3	5.6	1920.9	36	0.17	0.1178	0.00067	5.627	0.14	0.3471	0.0075	0.7242		476	53	61.4	7	76	9.1	1.21448		3880	470	0.9	1.5	6.7	2	1490	180	6.83	0.6	93	14	4.21	0.46	17.8	5.1	11.4	3	2.67	0.45	39.3	7.3	11.2	1.4
HB-51O-5		5.2249	S2 20190803		1944	20	1891	39	2.8	0.1189	0.0024	5.61	0.19	0.3409	0.0081	0.52758		86.7	8.3	11.3	1.1	11.7	1.2	1.02541		470	110	0.9	1.3	1.68	0.69	600	99	0.63	0.45	13.1	2.7	0.27	0.12	2.3	1.2	3.8	1.3	0.97	0.37	13	3.3	4.1	1
HB-51O-6		2.5855	S2 20190803		1953	29	1739	62	10.9	0.1197	0.0024	5.12	0.23	0.31	0.013	0.87534		354	83	46	12	36.9	9.3	0.640523		5300	1100	0.2	4.4	4.6	2.8	710	240	1.6	1.2	37	11	1.21	0.63	5.4	2	6.9	4.2	1.89	0.91	15	13	4.4	1.6
HB-51O-7		5.5462	S2 20190803		1924.1	9	2090	55	-8.6	0.1178	0.001	6.21	0.21	0.383	0.012	0.94529		189	15	24.5	1.9	13.63	0.97	0.546154		390	180	Below LOD	Below LOD	0.19	0.26	521	63	0.139	0.076	18.1	1.3	0.24	0.14	1.25	0.52	1.93	0.9	0.58	0.27	10.2	3.7	3.74	0.64
HB-51O-8		7.031	S2 20190803		1938.6	7.4	1903.9	35	1.95	0.11892	0.00092	5.624	0.14	0.34358	0.0074	0.60792		284	18	37.1	2.4	49.5	3.2	1.27397		3500	1100	0.45	0.67	5.4	2.3	1540	110	9.2	3.4	78	13	7.4	2.6	35	11	17.7	3.2	1.86	0.51	39.1	3.9	13.5	2
HB-51O-9		5.782	S2 20190803		1889	7.5	1859.1	35	1.57	0.1155	0.0011	5.313	0.14	0.3343	0.0073	0.60005		257	22	32.5	2.9	49.8	4.2	1.49505		330	190	Below LOD	Below LOD	0.33	0.31	1880	150	0.073	0.023	40.7	4.9	0.58	0.13	8.3	1.7	12.9	1.9	4.61	0.48	61	9.1	16.4	2.5
HB-51O-10		3.4289	S2 20190803		1938.2	5	2028	41	-4.64	0.11879	0.00061	6.042	0.16	0.3697	0.0087	0.90237		484	51	63.2	6.9	90.2	9.3	1.27859		1820	360	0.4	1.3	5.4	2.6	1550	150	5.65	0.74	80	16	3.64	0.45	23.6	6.8	12	3.4	5.8	1.1	36	6.6	11.8	2.1
Average																		85.1	6.9
SD
n
HB-61: plagioclase-phyric andesite porphyry
HB-61O-1		6.0102	S2 20190803		1908.7	4.4	1939.3	36	-1.56	0.11682	0.00058	5.648	0.14	0.35099	0.0076	0.90076		693	86	89	11	143	18	1.5087		740	180	2.3	2	0.73	0.34	1830	230	0.35	0.096	50.8	4.3	0.48	0.13	7.3	1.7	8.9	1.9	2.45	0.58	42.3	4.3	15.2	1.8
HB-61O-2		6.282	S2 20190803		1911	7.7	2242	62	-17.3	0.11699	0.00085	6.7	0.25	0.416	0.014	0.97242		1480	150	190	20	383	38	1.76094		820	190	1.2	1.6	0.96	0.69	2600	200	0.063	0.025	103	10	0.623	0.095	9.2	2.8	16.5	2.6	2.38	0.69	78	12	21.3	2.4
HB-61O-3		6.0873	S2 20190803		1913.2	5.6	1885.3	36	1.46	0.11719	0.00064	5.477	0.14	0.3397	0.0074	0.77952		370	32	47.6	3.9	47.9	4.2	0.98951		620	180	0.61	0.95	0.18	0.2	1450	190	0.027	0.02	33.9	3.8	0.21	0.082	2.59	0.62	6.7	1.3	1.4	0.27	34.5	5.6	10.9	1.7
HB-61O-4		4.528	S2 20190803		1943.3	4.8	1952.6	36	-0.48	0.1192	0.0011	5.8	0.15	0.3538	0.0076	0.65437		178	16	23.2	2	24.3	2.2	0.984733		320	150	1.4	1	0.27	0.21	642	62	0.015	0.016	21.2	3	0.075	0.041	1.38	0.8	3.8	1.8	0.71	0.34	15.3	3.7	4.46	0.71
HB-61O-5		6.3232	S2 20190803		1900	4.6	1922.7	37	-1.2	0.11638	0.00064	5.565	0.14	0.3475	0.0077	0.73965		402	37	51.5	4.7	56.6	5.6	1.03618		460	170	3.9	1.1	0.26	0.28	1200	140	0.044	0.016	37.8	4.6	0.217	0.069	2.46	0.8	4.5	1.3	0.96	0.28	26.6	5.4	8.4	1
HB-61O-6		6.1075	S2 20190803		1899.8	8.8	1918	41	-0.9	0.1163	0.0011	5.549	0.17	0.3465	0.0085	0.85273		219	15	28	1.8	29.4	1.9	1.00595		500	180	1.62	0.7	0.09	0.12	861	98	0.008	0.009	21.1	2.4	0.137	0.045	1.9	0.97	3.9	1.5	0.97	0.33	20.7	4	5.72	0.93
HB-61O-7		5.8384	S2 20190803		1903.1	5.1	1911	37	-0.37	0.11656	0.00068	5.527	0.14	0.345	0.0077	0.8307		250	17	32	2.2	31.2	2.6	0.952632		320	140	1	1.1	Below LOD	Below LOD	943	89	0.0052	0.0078	25.3	2.1	0.086	0.058	1.82	0.93	4.1	1	0.69	0.23	18.5	4.8	7	1.2
HB-61O-8		4.487	S2 20190803		1921	15	1865.8	35	2.94	0.1177	0.0014	5.474	0.16	0.3357	0.0073	0.74451		185	24	23.8	2.8	22.6	3	0.930556		1450	240	0.4	1.3	1.09	0.48	693	66	9.2	7.2	36	16	2.2	1.4	8.2	4.3	4.4	1.8	0.45	0.18	18.6	4.2	5.4	1
HB-61O-9		5.1224	S2 20190803		1953	14	1859.5	35	4.91	0.1198	0.0016	5.543	0.15	0.3344	0.0073	0.53648		200	13	26.2	2	24.5	1.7	0.955128		1430	130	0.6	1.1	Below LOD	Below LOD	652	66	0.008	0.017	21.4	3.6	0.062	0.035	1.13	0.74	4	1.4	0.56	0.16	15.7	4.1	5.51	0.71
Average
SD
n
Zircon reference material Grn.
Eighteen analyses yielded upper concordia intercept age of 3000 ± 14 Ma (2σ, MSWD = 0.061) and weighted mean 207Pb/206Pb age of 3004.6 ± 1.5 Ma (2σ, MSWD = 2.1).
Grn_1		11.04	S1 20190522		3007.8	5.1	2968.4	64	1.26	0.2237	0.0012	18.068	0.53	0.5848	0.016	0.14766		389	46	95	11	63.3	7.9	1.3046		300	180	0.7	1.9	0.08	0.12	1030	120	0.029	0.027	28.4	4.2	0.106	0.05	2.5	0.98	5.2	1.1	0.59	0.17	28.3	4.3	9.61	0.98
Grn_2		11.024	S1 20190522		3004.4	3.7	2983.5	64	0.69	0.22337	0.0011	18.07	0.53	0.5885	0.016	0.40872		396	46	96	11	67	7.9	1.2973		460	210	0.6	1.4	0.036	0.077	1230	160	0.063	0.043	30.1	3.7	0.147	0.054	2.4	1.2	6.5	1.8	0.69	0.22	40.1	5.1	9.8	1.3
Grn_3		11.046	S1 20190522		3004.7	2.8	2984	65	0.7	0.22326	0.001	18.01	0.53	0.5886	0.016	0.74449		374	30	92.6	7.2	61.6	5.2	1.32353		340	140	0.2	1.6	0.15	0.17	1047	98	0.048	0.034	26.9	2.9	0.14	0.054	2.19	0.69	4.7	1.4	0.84	0.24	27.9	5.3	9.1	1.3
Grn_4		11.023	S1 20190522		3006.6	4.8	2964	65	1.42	0.2237	0.0011	17.88	0.53	0.5837	0.016	0.68038		395	32	97	8	63.6	4.8	1.28729		280	140	0.8	1.9	0.24	0.27	1220	110	0.013	0.016	30.7	5	0.157	0.047	2.18	0.91	7.2	2	0.72	0.28	32.8	7.9	9.4	1.1
Grn_5		11.014	S1 20190522		2999.4	5.8	2958.1	64	1.37	0.2226	0.0013	17.769	0.52	0.5823	0.016	0.19785		323	25	78.4	6.1	49.4	4.4	1.21233		440	160	1.4	2	0.18	0.17	966	87	0.101	0.046	25	2.6	0.113	0.042	2.31	0.74	5.1	1.2	0.56	0.17	22.1	3.6	8.6	1.5
Grn_6		11.026	S1 20190522		3005.7	4.6	2996.5	65	0.3	0.2234	0.0013	18.16	0.53	0.5918	0.016	0.40868		346	30	84.6	7.4	54.5	5	1.25161		400	120	0	1.4	0.12	0.14	900	120	0.035	0.023	25.6	3.6	0.099	0.05	2.7	1	4.5	1.7	0.52	0.19	25.4	4.1	8.18	0.99
Grn_7		11.027	S1 20190522		3004.1	4.3	2951.4	64	1.75	0.2232	0.0011	17.833	0.52	0.5807	0.016	0.19126		343	31	84.9	7.8	55	5.7	1.27044		210	130	0.7	1.2	0.32	0.23	983	96	0.063	0.038	26.5	3.9	0.126	0.037	2.25	0.84	6.5	2	0.5	0.19	32.8	8.3	8.8	1.4
Grn_8		11.031	S1 20190522		3002.2	4.2	2969.2	64	1.16	0.2229	0.0011	17.95	0.53	0.585	0.016	0.49845		339	26	81.5	6.3	54.6	5.2	1.25166		370	140	0.6	1.2	0.24	0.26	940	110	0.152	0.058	23.5	2.1	0.209	0.048	2.37	0.64	5.7	1.6	1.04	0.34	22.5	3.7	7.3	1.1
Grn_9		11.024	S1 20190522		3002	3.2	3026.7	65	-0.82	0.22286	0.0011	18.37	0.54	0.5992	0.016	0.6717		341	31	83.3	7.5	55.4	5.4	1.25828		370	110	0.8	1.6	0.18	0.17	970	100	0.079	0.034	23.8	2.5	0.124	0.048	1.99	0.74	3.8	1.2	0.56	0.21	29	6.4	7.19	0.92
Grn_10		11.014	S1 20190522		3004.4	4.1	2948.6	64	1.85	0.2233	0.0012	17.792	0.52	0.58	0.016	0.2748		369	23	90.9	5.7	63.4	4.2	1.36471		353	98	0.4	1.7	0.2	0.17	1090	100	0.028	0.02	26.2	2.9	0.137	0.044	3.04	0.83	6.9	1.1	0.61	0.21	34.1	5.7	9.7	1.2
Grn_1		7.034	S2 20190803		3004.4	4.6	2962.4	52	1.4	0.2234	0.0015	17.95	0.45	0.5834	0.013	0.59376		277	38	67.9	9.1	34.9	4.5	1.07143		550	250	0.5	1.1	0.08	0.11	847	64	0.0095	0.0089	24	2.2	0.09	0.033	1.54	0.53	4.2	0.93	0.48	0.19	21.7	4.3	6.7	1.4
Grn_2		7.294	S2 20190803		3002.6	3.6	2965.2	51	1.24	0.2229	0.0011	17.916	0.44	0.584	0.013	0.3975		246	19	60.1	4.6	29.6	2.3	1.00988		480	110	Below LOD	Below LOD	0.29	0.23	706	58	0.161	0.055	23.8	2.4	0.231	0.065	2.64	0.97	4.5	1.2	0.4	0.16	16.7	3.5	5.74	0.82
Grn_3		7.014	S2 20190803		3006.5	4	2949	51	1.91	0.2237	0.0011	17.86	0.44	0.5801	0.012	0.44088		248	21	60.9	5.2	28	2.4	0.951499		235	93	0.1	1.2	0.16	0.17	709	54	Below LOD	Below LOD	24.5	2.5	0.067	0.05	1.61	0.71	4.2	1.4	0.55	0.24	19	4.5	5.33	0.57
Grn_4		7.031	S2 20190803		2979.3	3.2	2951	62	1	0.2199	0.0011	17.58	0.51	0.5807	0.015	0.95779		348	28	84	7.1	37.2	3	0.830189		390	180	0.41	0.87	11	8.3	570	63	0.107	0.033	18.2	2.7	0.165	0.046	2.38	0.61	3	1	0.49	0.18	16	2.8	5.52	0.76
Grn_5		7.054	S2 20190803		3004	3.3	2991.2	52	0.43	0.22318	0.00092	18.126	0.44	0.5905	0.013	0.58695		433	48	106	12	51.7	5.7	1		410	130	0.1	1.2	0.36	0.21	720	110	0.032	0.021	27	3.7	0.081	0.034	1.18	0.4	4.3	1.3	0.67	0.22	20.2	4.7	6.9	1.3
Grn_6		7.033	S2 20190803		3009.6	4.4	2979.6	52	0.99	0.2241	0.0012	18.12	0.45	0.5876	0.013	0.54606		381	21	93.5	5.1	44.9	2.5	0.990671		280	130	0.42	0.82	0.11	0.15	712	50	0.32	0.12	28.1	1.9	0.067	0.035	1.53	0.51	4.09	0.84	0.48	0.21	18.2	2	5.85	0.65
Grn_7		7.032	S2 20190803		3011.9	3.8	2994	52	0.58	0.2243	0.0014	18.24	0.45	0.5912	0.013	0.50395		265	23	64.9	5.2	30.9	2.6	0.991597		324	91	Below LOD	Below LOD	0.3	0.21	718	67	0.065	0.032	23.4	2.4	0.112	0.037	1.13	0.66	3.7	1.1	0.48	0.12	18.8	3.7	5.54	0.63
Grn_8		7.246	S2 20190803		3000.3	4.7	2986.5	52	0.54	0.2226	0.0016	18.03	0.45	0.5893	0.013	0.67955		257	22	62.8	5	31.7	2.8	1.05172		327	96	Below LOD	Below LOD	0.27	0.21	774	75	0.232	0.052	24.6	2.2	0.258	0.052	1.6	0.63	3.79	0.82	0.56	0.22	18	3.3	5.91	0.79
Grn_9		7.019	S2 20190803		3002.7	4.6	3002.6	52	0	0.2231	0.0013	18.19	0.45	0.5933	0.013	0.67401		261	19	63.8	4.4	32.7	2.4	1.05236		416	96	0.4	1.1	0.36	0.22	732	63	0.29	0.1	25.7	4.3	0.21	0.1	2.2	0.75	3.51	0.92	0.4	0.21	18.1	2.7	5.99	0.72
Grn_10		7.014	S2 20190803		2999.1	2.1	3004.8	52	-0.16	0.2226	0.001	18.21	0.44	0.5938	0.013	0.53749		388	20	94.8	5.1	44.9	2.4	0.975188		395	99	0.19	0.98	0.32	0.22	615	56	0.046	0.017	23.7	1.9	0.112	0.059	2.23	0.55	3.6	1.3	0.39	0.15	18.7	3.3	6.17	0.79
Average (n = 18)					3004.63		2976.72		0.931667	0.223309		18.0186		0.586889		0.480369		265.389		81.3389		48.4556		1.16338		363.611		0.514667		0.204222		905.222		0.101206		25.9889		0.137444		2.07556		4.91056		0.591667		24.7611		7.53556
2. S. D.					6.20694		41.847		1.40207	0.000933418		0.329482		0.0103102		0.371962		254.968		29.217		27.3282		0.285156		175.874		0.711773		0.197975		351.487		0.193821		4.42766		0.112236		1.07007		2.34387		0.316023		13.7345		3.23243
Zircon reference material TanBrA
Nighteen analyses yielded upper concordia intercept age of 2503.6 ± 8.9 Ma (2σ, MSWD = 0.65).
TanBrA_1		11.023	S1 20190522		2509.3	1.9	2529	59	-0.78	0.16518	0.00057	10.95	0.33	0.4804	0.014	0.95849		602	33	108.5	6	36.1	2	0.465244		230	120	0.6	0.99	0.25	0.19	462	33	0.33	0.15	32.6	3.2	0.131	0.065	0.77	0.54	1.43	0.44	0.37	0.2	9.2	2.2	2.83	0.33
TanBrA_2		11.03	S1 20190522		2503.8	2.4	2535	59	-1.27	0.16461	0.00057	10.905	0.33	0.4819	0.014	0.9491		672	51	119.6	9.2	66.3	5.1	0.769863		370	140	0.75	0.95	0.45	0.27	895	75	1.11	0.33	61.3	6.3	0.42	0.11	3.6	1.1	3.7	1	0.72	0.24	22.7	3.2	6.89	0.95
TanBrA_3		11.043	S1 20190522		2505.1	4	2576	60	-2.81	0.16472	0.0008	11.09	0.34	0.4912	0.014	0.8976		316	31	57.8	5.7	39.2	3.9	0.942197		320	160	1.7	1.6	0.47	0.33	613	60	2.02	0.37	59.1	8.3	0.97	0.23	7	2.2	4.2	1.7	0.74	0.21	19.1	3	5.89	0.91
TanBrA_4		11.022	S1 20190522		2524.4	3	2486	58	1.53	0.16668	0.00056	10.741	0.32	0.4706	0.013	0.94841		307	25	56.3	4.5	33.5	2.3	0.846591		250	100	0.1	1.2	0.1	0.11	739	54	0.218	0.063	45.3	4.7	0.102	0.038	1.68	0.72	3.4	1.2	0.72	0.24	16	2.8	5.49	0.68
TanBrA_5		11.249	S1 20190522		2513.3	2.8	2696	70	-7.3	0.16559	0.00049	11.8	0.4	0.5196	0.016	0.99332		665	56	120	9.9	63	5.3	0.713864		270	150	Below LOD	Below LOD	0.42	0.3	702	85	1.19	0.26	51.9	5.1	0.3	0.083	2.93	0.98	3.9	1	0.39	0.21	14	3	4.75	0.73
TanBrA_6		11.004	S1 20190522		2520.3	3.7	2601	60	-3.21	0.16628	0.00056	11.36	0.34	0.4971	0.014	0.96138		458	39	83.4	7	44.4	3.8	0.738776		210	140	0.2	1.6	0.52	0.23	613	66	0.81	0.18	48.3	4.9	0.257	0.081	1.5	0.71	1.9	0.77	0.57	0.14	12.1	3.2	4.34	0.93
TanBrA_7		11.014	S1 20190522		2508.6	2.3	2527.1	56	-0.74	0.16513	0.00057	10.906	0.32	0.48	0.013	0.74943		478	31	87.5	5.6	55.8	3.6	0.921642		260	120	Below LOD	Below LOD	Below LOD	Below LOD	836	92	0.065	0.043	61.4	6	0.124	0.038	2.03	0.58	3.6	1.3	0.7	0.23	20.6	3.5	6.55	0.83
TanBrA_8		11.048	S1 20190522		2505.5	3.2	2476.7	55	1.15	0.16477	0.00065	10.623	0.31	0.46844	0.013	0.55621		435	47	77.6	8.4	30.1	3.3	0.528926		170	150	Below LOD	Below LOD	0.28	0.23	499	73	0.023	0.024	32.8	4.8	0.023	0.021	0.6	0.37	1.44	0.69	0.29	0.14	6	1.8	2.82	0.7
TanBrA_9		11.081	S1 20190522		2512	3	2448.8	55	2.51	0.16542	0.00067	10.515	0.31	0.4621	0.012	0.64612		344	42	62.4	7.7	34.4	4.2	0.756345		240	120	0	1.3	0.21	0.2	670	75	0.54	0.1	46.5	7.9	0.291	0.076	2.44	0.96	3.7	1.2	0.63	0.27	17.3	4.5	4.84	0.66
TanBrA_10		11.044	S1 20190522		2531.2	5.7	2923	67	-15.49	0.16728	0.00084	13.19	0.41	0.5738	0.016	0.92338		690	110	127	19	57	10	0.554517		210	250	1.1	2.2	1.6	0.93	670	110	0.183	0.094	36.4	7	0.076	0.042	0.78	0.51	2.3	1.4	0.31	0.31	12.5	4.2	4.47	0.92
TanBrA_1		7.006	S2 20190803		2500.8	2.9	2508	45	-0.29	0.16433	0.00065	10.766	0.27	0.4756	0.01	0.82061		357	21	64.4	3.9	36.5	2.1	0.834171		270	250	0.51	0.84	0.16	0.12	498	42	Below LOD	Below LOD	30.6	2.7	0.05	0.024	0.64	0.33	2.03	0.99	0.25	0.15	7.9	2.6	3.1	0.52
TanBrA_2		7.031	S2 20190803		2504.3	3.5	2479.8	45	0.98	0.16473	0.00071	10.634	0.26	0.4692	0.01	0.75192		271	21	49	3.9	23.5	1.8	0.694118		270	100	0.09	0.74	0.15	0.13	449	31	0.266	0.072	37.6	3.6	0.147	0.051	2.03	0.73	1.98	0.64	0.31	0.18	10.2	3.6	3.45	0.83
TanBrA_3		7.048	S2 20190803		2508.7	3.9	2495.3	45	0.54	0.16512	0.00062	10.741	0.27	0.4727	0.01	0.87096		229	16	41.5	2.9	24.8	1.7	0.860809		180	140	1	1.7	0.09	0.13	584	56	0.023	0.012	37.6	3.9	0.097	0.026	2.35	0.89	2.9	1.1	0.47	0.2	16.4	3	4.83	0.8
TanBrA_4		7.012	S2 20190803		2508.6	2.4	2502.7	45	0.23	0.16512	0.00069	10.784	0.27	0.4744	0.01	0.80083		539	26	97.9	4.9	34	1.6	0.498013		140	110	0.1	1	0.2	0.19	397	29	Below LOD	Below LOD	30.9	3.4	0.036	0.022	0.56	0.34	1.73	0.64	0.24	0.12	8.3	2	2.14	0.33
TanBrA_5		7.011	S2 20190803		2502.2	5	2531	56	-1.1	0.16455	0.00094	10.89	0.33	0.4809	0.013	0.95728		327	19	58.9	3.2	39	2.3	0.906077		195	92	0	0.97	0.71	0.43	742	45	1.04	0.28	45.4	4.9	0.41	0.12	1.93	0.67	3.9	1.1	0.59	0.27	18.4	3.2	5.62	0.97
TanBrA_6		7.015	S2 20190803		2509.6	3.4	2751	63	-9.6	0.16526	0.00076	12.11	0.38	0.5323	0.015	0.97626		644	45	116.8	8.7	50.8	3.7	0.59375		170	88	Below LOD	Below LOD	0.27	0.27	586	52	1.27	0.16	39.6	3.7	0.305	0.071	1.87	0.76	1.99	0.82	0.33	0.19	10	2.5	3.29	0.38
TanBrA_7		7.015	S2 20190803		2509.9	2.8	2566	47	-2.25	0.1652	0.00061	11.108	0.28	0.489	0.011	0.86609		354	38	64.2	7.1	57.7	6.2	1.30208		290	100	2.1	1.4	0.56	0.41	1320	200	4.4	0.78	68.3	8.7	1.45	0.36	9.1	1.7	9.2	1.8	2.52	0.29	37.9	6.3	11.5	1.6
TanBrA_8		7.034	S2 20190803		2500.3	6.4	2489	46	0.39	0.16438	0.00088	10.658	0.27	0.4713	0.01	0.76933		215	21	38.9	3.6	23.7	2.2	0.88843		330	110	0.9	1.1	Below LOD	Below LOD	546	67	0.022	0.015	35	4	0.083	0.033	1.65	0.47	1.77	0.86	0.73	0.2	12.5	2.8	3.82	0.91
TanBrA_9		7.156	S2 20190803		2530.2	7.3	2475	45	2.18	0.16725	0.00095	10.781	0.26	0.468	0.01	0.53322		438	43	80.4	7.4	70.9	6.5	1.30242		323	57	Below LOD	Below LOD	0.21	0.26	1278	99	0.9	0.55	67.5	4.7	0.41	0.16	5.6	1.2	8	1.9	1.53	0.37	39.5	4.6	11.93	0.98
TanBrA_10		7.02	S2 20190803		2520.8	4.6	2795	53	-10.85	0.16627	0.00063	12.43	0.33	0.5427	0.013	0.97174		652	43	119.1	7.7	58.7	4	0.66875		280	140	1.4	1.2	0.44	0.3	648	67	0.46	0.14	46	4.8	0.218	0.089	1.62	0.75	2.68	0.91	0.51	0.22	12.4	1.8	4.17	0.86
Average (n = 19)					2510.46		2574.55	54.9474	-2.54526	0.165296		11.1685		0.491223		0.861498	#DIV/0!	422.216		81.6211		42.5526		0.762324		245		0.703333		0.404706		656.263		0.821765		44.5579		0.288947		2.37263		3.03947		0.599474		14.9211		4.77842
2. S. D.					16.6764		253.797	15.4557	9.64676	0.00161328		1.43135		0.0595952		0.244827	#DIV/0!	345.258		59.3511		27.6494		0.396709		120.692		1.32131		0.710849		413.745		2.16384		22.8816		0.710838		4.37265		3.52163		0.997207		14.4392		4.16868
Zircon reference material OGC
Ninety-three analyses yielded upper concordia intercept age of 3462 ± 8 Ma (2σ, MSWD = 0.070) and weighted mean 207Pb/206Pb age of 3465 ± 0.5 Ma (2σ, MSWD = 4.3).
OGC_1		11.015	S1 20190522		3465.5	1.4	3421.5	71	1.27	0.29906	0.0011	28.971	0.84	0.70023	0.019	0.027052		654	67	217	22	96	10	1.22581		360	150	0.4	1.3	0.32	0.19	2440	300	0.091	0.045	26.6	3	0.58	0.11	8.4	1.7	13.5	2.3	3.93	0.64	67.2	6.9	21.1	2.5
OGC_2		11.051	S1 20190522		3462	1.8	3505.4	73	-1.26	0.29838	0.0011	29.82	0.87	0.7225	0.019	0.69914		491	41	162	14	65.1	5.5	1.08333		180	110	Below LOD	Below LOD	0.38	0.27	1710	170	0.175	0.071	17.6	2.2	0.52	0.11	6.9	1.4	9.2	2.2	2.8	0.4	44.8	5.7	13.8	1.6
OGC_3		11.035	S1 20190522		3468.6	2.1	3457.5	72	0.321	0.2997	0.0013	29.42	0.86	0.70974	0.019	0.54298		345	38	115	12	24.5	2.1	0.603101		320	110	0	1.1	0.09	0.11	790	77	0.016	0.013	12.4	2	0.057	0.033	1.13	0.69	2.2	0.68	0.61	0.18	11.3	2.5	4.8	0.89
OGC_4		11.2	S1 20190522		3466.6	2.9	3431.8	72	1	0.2994	0.0012	29.06	0.85	0.703	0.019	0.29028		295	31	92.9	7.7	32.8	3.5	0.879091		120	150	Below LOD	Below LOD	0.22	0.16	854	81	0.009	0.012	13.2	1.9	0.07	0.029	2.6	1	3.7	1.4	1.43	0.3	21.2	2.7	6.19	0.83
OGC_5		11.053	S1 20190522		3465.5	1.9	3415.3	71	1.45	0.29909	0.0011	28.799	0.84	0.6986	0.019	0.31277		473	33	153	11	47.1	3.3	0.819209		55	94	Below LOD	Below LOD	0.14	0.13	717	85	0.061	0.038	12.3	1.7	0.096	0.033	2.76	0.74	3.3	1.1	0.78	0.3	12.2	3	3.92	0.56
OGC_6		11.017	S1 20190522		3466.4	1.8	3488	73	-0.62	0.29922	0.00095	29.56	0.87	0.7178	0.02	0.871		684	82	220	26	60.6	7.3	0.717742		70	120	0.2	1.3	0.061	0.087	633	59	0.218	0.063	15.4	2.1	0.32	0.11	2.47	0.85	2.55	0.95	0.62	0.24	10.5	3.3	3.62	0.58
OGC_7		11.03	S1 20190522		3461.6	1.7	3481	74	-0.55	0.2984	0.0012	29.37	0.87	0.7159	0.02	0.86079		751	52	242	17	81	5.7	0.858156		440	160	Below LOD	Below LOD	0.37	0.27	2000	210	0.037	0.022	29.3	3.6	0.188	0.045	3.9	1.2	4.2	1.1	1.64	0.41	30	5	11.1	1.4
OGC_8		11.012	S1 20190522		3466.9	1.9	3435.3	72	0.91	0.29939	0.00089	28.93	0.84	0.7039	0.019	0.84375		280	32	92	10	28.7	3.2	0.849057		300	130	Below LOD	Below LOD	0.036	0.076	918	94	0.031	0.022	11.1	1.7	0.108	0.042	3.2	1.2	4.9	1.6	1.25	0.44	21.1	4	5.92	0.82
OGC_9		11.02	S1 20190522		3463.8	3.5	3444.3	72	0.56	0.2988	0.0014	28.94	0.85	0.7063	0.019	0.43666		242	18	80.1	5.9	20.2	1.5	0.695747		150	160	Below LOD	Below LOD	0.2	0.19	619	63	0.031	0.025	9.4	1.4	0.069	0.037	0.65	0.34	2.34	0.9	0.58	0.24	11.2	3.2	3.49	0.53
OGC_10		11.2	S1 20190522		3465.1	2.6	3437.6	72	0.79	0.29884	0.0009	28.88	0.84	0.7045	0.019	0.76518		490	40	163	13	36.2	2.9	0.615591		160	140	Below LOD	Below LOD	0.042	0.09	558	67	0.019	0.021	13.4	1.6	0.091	0.054	0.99	0.61	2.24	0.86	0.4	0.15	10.5	2.8	2.83	0.51
OGC_11		11.089	S1 20190522		3469.6	2.9	3401.6	71	1.96	0.29992	0.0011	28.55	0.83	0.695	0.019	0.69506		417	37	138	12	45.2	4.3	0.90625		140	130	0.2	1.4	0.027	0.059	1160	150	0.074	0.063	15	2.4	0.168	0.073	2.4	0.83	5.8	1.5	1.26	0.39	23.7	4.3	6.7	1.1
OGC_12		11.005	S1 20190522		3463.6	1.9	3523	75	-1.69	0.29879	0.0011	29.76	0.88	0.7272	0.02	0.89469		289	20	94.9	6.6	21.4	1.5	0.588346		340	140	Below LOD	Below LOD	Below LOD	Below LOD	572	52	0.123	0.053	10.1	2.1	0.228	0.075	1.77	0.7	2.32	0.79	0.64	0.3	10.6	2.8	3.42	0.51
OGC_13		11.141	S1 20190522		3467	2.1	3468	72	-0.03	0.29945	0.001	29.22	0.85	0.7125	0.019	0.68799		456	42	150	14	51.7	4.7	0.918605		740	190	0.7	1.4	0.9	0.34	1230	120	1.19	0.2	15.8	2.3	0.93	0.11	7.8	1.4	7.2	1.4	1.78	0.34	27.1	3.5	7.6	1.3
OGC_14		11.089	S1 20190522		3470.8	2.5	3420.9	71	1.44	0.30011	0.0011	28.775	0.84	0.70008	0.019	0.078707		328	34	108	11	24.8	2.8	0.6024		350	120	0.1	1.4	0.3	0.23	639	84	0.069	0.055	11.1	1.7	0.044	0.026	0.65	0.5	1.45	0.56	0.48	0.16	11.2	2.8	3.93	0.74
OGC_15		11.039	S1 20190522		3462.9	1.7	3504	73	-1.18	0.29833	0.00085	29.53	0.86	0.7221	0.02	0.81478		461	43	151	14	40.5	4	0.715976		220	100	Below LOD	Below LOD	0.045	0.094	860	110	0.073	0.04	12.6	1.2	0.149	0.049	1.48	0.53	2.03	0.75	0.7	0.32	12.6	2.7	5.3	1.2
OGC_16		11.228	S1 20190522		3463.9	2.3	3414.2	71	1.47	0.29872	0.001	28.6	0.83	0.6983	0.019	0.67807		374	28	121.9	9.3	31.5	2.4	0.691489		130	200	Below LOD	Below LOD	0.031	0.067	858	86	0.099	0.051	14	2.2	0.172	0.061	2.47	0.73	2.61	0.86	0.92	0.28	14.9	2.7	4.82	0.85
OGC_17		11.004	S1 20190522		3462.8	2.5	3447.3	72	0.45	0.2986	0.0011	28.96	0.84	0.70704	0.019	0.58295		484	63	158	20	55.8	7.1	0.955556		290	150	1.1	1.8	0.17	0.19	1570	240	0.068	0.047	15.8	2.6	0.24	0.082	5.7	1.4	6.8	1.5	1.87	0.61	36.7	7.3	12.7	1.6
OGC_18		11.047	S1 20190522		3464.1	3.1	3446.2	72	0.52	0.29879	0.0011	28.99	0.85	0.7068	0.019	0.78034		400	39	131	13	31.3	3	0.636913		340	170	1.1	2.2	0.3	0.25	960	100	0.09	0.047	14.5	2.6	0.103	0.044	1.8	0.55	3.5	1.6	0.9	0.31	15.6	3.9	5.66	0.93
OGC_19		11.035	S1 20190522		3463.2	2.3	3520	74	-1.63	0.29875	0.0011	29.81	0.88	0.7263	0.02	0.83084		313	25	102.3	8.3	39	3.1	1.00615		250	130	0.9	1.7	0.15	0.22	1270	140	0.087	0.056	14.9	1.3	0.232	0.061	3.6	1.2	9.5	1.9	1.68	0.41	33.4	3.6	10.1	1.1
OGC_20		11.021	S1 20190522		3465.6	2.4	3459.4	72	0.18	0.2991	0.0012	29.21	0.85	0.7103	0.019	0.69321		313	31	103	10	22.3	2.2	0.581356		80	130	0.3	1.6	0.036	0.077	469	48	0.104	0.06	9.8	1.1	0.027	0.021	0.28	0.27	1.39	0.76	0.41	0.19	7	1.7	3.13	0.81
OGC_21		11.004	S1 20190522		no value	NAN	no value	NAN	no value	no value	NAN	no value	NAN	no value	NAN	NaN		2.87	0.41	0.345	0.045	Below LOD	Below LOD	1.8797		198	98	0.9	1.9	0.65	0.35	902	97	1.11	0.19	26.1	5.7	1.32	0.27	13	2.4	11.2	2.9	2.66	0.59	25.3	3.9	6.29	0.96
OGC_22		11.073	S1 20190522		3466.4	1.8	3531	74	-1.85	0.29945	0.00092	30.03	0.88	0.7293	0.02	0.83954		569	42	189	14	54	4	0.748815		270	100	0.5	1.8	0.17	0.19	1090	130	0.086	0.055	18.2	2.1	0.076	0.035	2.11	0.7	4.1	1.2	1.05	0.22	17.7	3.7	6.39	0.71
OGC_23		11.034	S1 20190522		3466.6	2.2	3450	73	0.48	0.29935	0.00093	29.16	0.86	0.7078	0.019	0.93764		449	46	149	15	30.9	3.2	0.549412		202	85	Below LOD	Below LOD	0.12	0.13	621	84	0.101	0.051	12.8	2	0.142	0.048	1.52	0.71	1.3	0.48	0.65	0.22	9.2	2.4	3.21	0.61
OGC_24		11.036	S1 20190522		3468.4	6	3444.2	72	0.82	0.2995	0.0011	29.2	0.88	0.7062	0.019	0.79435		364	32	120	10	35.5	3	0.772059		230	120	Below LOD	Below LOD	0.13	0.14	990	120	0.15	0.1	12.7	1.8	0.26	0.14	2.02	0.5	4.3	1.7	0.96	0.24	21.8	3.5	7	1.1
OGC_25		11.042	S1 20190522		3466.4	2.3	3419.1	71	1.36	0.29917	0.001	28.77	0.84	0.6996	0.019	0.72914		364	24	117.5	7.8	41.3	2.8	0.899705		90	100	0.43	0.99	0.36	0.19	1040	120	0.062	0.038	11.7	1.8	0.227	0.068	4	1.1	5.4	1.5	1.64	0.39	24.3	3.6	7.17	0.76
OGC_27		11.004	S1 20190522		3462.1	1.8	3407.4	71	1.58	0.29843	0.001	28.6	0.83	0.6965	0.019	0.75629		383	40	123	13	33.6	3.4	0.695804		190	140	Below LOD	Below LOD	0.045	0.093	748	73	0.081	0.047	10.4	2	0.172	0.05	3.43	0.95	3.5	1.1	0.8	0.23	15.9	2.9	4.2	0.61
OGC_28		11.304	S1 20190522		3466.4	2.5	3440.2	72	0.76	0.2992	0.0013	29.05	0.85	0.7052	0.019	0.47003		257	25	84.1	8.4	19.9	1.9	0.610822		220	110	Below LOD	Below LOD	0.037	0.077	585	55	0.045	0.029	11.2	1.8	0.073	0.051	0.57	0.34	2.6	1	0.55	0.21	10.4	2.5	3.55	0.61
OGC_29		11.064	S1 20190522		3464	2	3486.3	72	-0.6	0.29859	0.001	29.455	0.86	0.7174	0.019	0.45495		418	20	139.8	6.7	45.2	2.2	0.873651		270	130	0.5	1.3	0.23	0.19	1145	79	0.159	0.06	12.4	1.3	0.32	0.076	4.2	1.3	6.8	1.1	1.9	0.51	26.6	4	8.27	0.76
OGC_30		11.14	S1 20190522		3464.8	2.1	3428.7	71	1.03	0.29897	0.0011	28.86	0.84	0.7021	0.019	0.56097		302	31	102	10	34.2	3.4	0.915254		180	130	Below LOD	Below LOD	0.18	0.15	910	100	0.048	0.039	9.6	1.4	0.171	0.041	2.42	0.64	5.8	1.6	1.49	0.42	20.4	2.6	6.5	1.2
OGC_31		11.004	S1 20190522		3470.3	2.4	3419	71	1.5	0.29998	0.00094	28.843	0.84	0.6996	0.019	0.16928		479	49	163	17	54.3	5.4	0.914439		80	120	0.5	1	0.24	0.18	1220	140	0.092	0.054	16.1	2.7	0.298	0.067	3.7	1	6.8	1.5	1.57	0.36	26.3	4.6	7.5	1.1
OGC_32		11.015	S1 20190522		3467.5	2.1	3423.7	71	1.26	0.2994	0.00099	28.834	0.84	0.7008	0.019	0.42914		483	35	162	12	35.3	2.6	0.593011		200	130	1.2	1.5	0.17	0.16	485	42	0.032	0.036	13.3	2.3	0.026	0.024	0.72	0.36	1.3	0.85	0.56	0.26	9.9	2.2	3.19	0.62
OGC_33		11.008	S1 20190522		3466.5	2.1	3562.4	74	-2.77	0.29933	0.0011	30.34	0.89	0.7378	0.02	0.70598		476	35	157	11	36.8	2.8	0.597674		120	190	Below LOD	Below LOD	0.42	0.29	696	65	0.56	0.18	16.9	2.2	0.7	0.14	5.7	1.7	6.2	1.6	1.39	0.35	14.1	3.5	4.54	0.49
OGC_34		11.005	S1 20190522		3463.2	2.4	3496	78	-0.94	0.2986	0.0013	29.54	0.92	0.7201	0.021	0.93715		627	53	204	18	80.2	7	0.908297		260	150	0.6	1.4	0.72	0.36	1490	180	3.48	0.56	34.5	4.1	4.41	0.63	35.9	4.5	25.3	3.4	5.6	0.65	46.4	5.1	11.7	1.7
OGC_35		11.046	S1 20190522		3467.3	1.4	3417	71	1.44	0.2993	0.0013	28.74	0.84	0.6991	0.019	0.53662		511	58	167	19	56	6.3	0.885417		74	79	Below LOD	Below LOD	0.23	0.2	1090	170	0.124	0.071	14	2.1	0.286	0.08	4.1	1.1	5.8	1.8	1.57	0.44	21.9	4.6	7.4	1.2
OGC_36		11.005	S1 20190522		3464.5	2.2	3436.7	72	0.8	0.29889	0.0011	28.916	0.84	0.7042	0.019	0.39925		392	34	128	11	47.8	4.1	0.993151		190	100	0.3	1.2	Below LOD	Below LOD	1460	180	0.07	0.051	13.4	1.5	0.284	0.062	5.8	1.8	8.5	2.3	2.25	0.45	33.4	5.2	10.9	1.4
OGC_37		11.136	S1 20190522		3469.5	1.7	3481	73	-0.32	0.30001	0.0011	29.51	0.87	0.716	0.02	0.83879		501	47	165	15	44.7	3.5	0.715135		200	120	1.4	1.4	0.17	0.16	899	72	0.1	0.06	13.3	1.6	0.117	0.048	2.6	1.2	3.5	1.2	1.61	0.36	17.1	3.1	5.75	0.61
OGC_38		11.004	S1 20190522		3462.8	1.7	3511	73	-1.4	0.29862	0.00089	29.7	0.87	0.7241	0.02	0.87843		577	41	189	13	51.2	3.6	0.704762		310	140	Below LOD	Below LOD	0.068	0.095	980	110	0.207	0.086	13.5	1.6	0.399	0.091	3.8	1.3	5.6	1.5	1.06	0.34	15.3	2.9	5.56	0.58
OGC_39		11.005	S1 20190522		3462.2	1.7	3447.1	72	0.42	0.29834	0.001	28.98	0.84	0.707	0.019	0.58418		320	34	105	11	22	2.3	0.545		360	120	0.7	1.4	0.14	0.15	515	77	0.063	0.037	10	1.7	0.025	0.024	0.49	0.39	1.8	0.77	0.36	0.16	6.7	2.1	2.97	0.66
OGC_1		7.059	S2 20190803		3463.8	2.6	3435	59	0.84	0.2988	0.0016	28.97	0.73	0.7038	0.015	0.76654		313	19	102.8	6.5	36	2.2	0.997455		220	380	0.05	0.68	0.11	0.12	1210	110	0.029	0.02	12.2	1.4	0.254	0.042	3.66	0.95	5	1	1.37	0.21	25.6	5.8	7.8	1.1
OGC_2		7.009	S2 20190803		3468.9	2	3439	58	0.86	0.2997	0.0015	29.1	0.73	0.7048	0.015	0.80283		248	16	81.6	5.4	17	1.1	0.594855		320	190	Below LOD	Below LOD	0.12	0.13	490	44	0.0061	0.0096	8.98	0.8	0.047	0.024	0.72	0.4	1.09	0.44	0.3	0.16	6.1	1.8	2.49	0.28
OGC_3		7.073	S2 20190803		3462.6	2.1	3482	59	-0.57	0.2984	0.0016	29.45	0.74	0.7163	0.016	0.78983		241	16	79.1	5.3	17.6	1.2	0.624439		180	290	Below LOD	Below LOD	0.036	0.073	395	28	Below LOD	Below LOD	9.3	1.5	0.019	0.014	0.62	0.33	0.88	0.32	0.33	0.16	7.2	2.7	2.35	0.45
OGC_4		7.022	S2 20190803		3467.5	3.1	3465	59	0.07	0.2995	0.0014	29.37	0.73	0.7118	0.016	0.76328		216	21	71.1	6.7	19.3	1.8	0.761194		250	310	0.06	0.94	0.071	0.098	575	42	Below LOD	Below LOD	8.1	1	0.061	0.03	1.13	0.47	2.49	0.53	0.62	0.18	10.7	2.4	3.57	0.48
OGC_6		7.019	S2 20190803		3464.3	2.3	3449	59	0.44	0.2987	0.0012	29.1	0.72	0.7075	0.016	0.83457		319	19	104.5	6.2	23.2	1.4	0.629816		290	150	1.3	0.89	Below LOD	Below LOD	527	42	0.0042	0.0064	11.2	1.7	0.039	0.024	0.83	0.46	1.66	0.57	0.59	0.16	7.8	1.9	2.97	0.55
OGC_7		7.01	S2 20190803		3463.8	2.9	3450	59	0.4	0.2988	0.0016	29.11	0.74	0.7078	0.016	0.77197		251	18	82.4	5.6	17.9	1.3	0.603191		Below LOD	Below LOD	Below LOD	Below LOD	0.09	0.12	468	46	0.0061	0.0071	8.6	1	0.025	0.022	0.45	0.38	1.06	0.37	0.52	0.18	8.4	2.4	2.94	0.61
OGC_8		7.037	S2 20190803		3469.8	2.8	3421.3	57	1.4	0.2999	0.0013	28.9	0.71	0.7002	0.015	0.67166		259	20	85.3	6.9	23.7	1.9	0.8		130	120	0.4	1.1	Below LOD	Below LOD	668	71	0.0096	0.0088	9.2	1.8	0.066	0.022	1.67	0.64	2.65	0.79	0.7	0.31	14.2	4.1	4.62	0.96
OGC_9		7.006	S2 20190803		3464.5	1.7	3428.9	57	1.03	0.2989	0.0013	28.88	0.71	0.7022	0.015	0.70979		474	37	155	12	34.3	2.7	0.622905		90	140	0.46	0.86	0.11	0.12	701	88	0.0064	0.0074	12.8	1.8	0.06	0.02	1.25	0.64	2.14	0.69	0.5	0.21	7.9	2.8	3.41	0.52
OGC_10		7.135	S2 20190803		3470.3	4.7	3566	60	-2.71	0.2998	0.0015	30.54	0.78	0.7389	0.016	0.82698		409	23	135.7	8.9	44.6	2.5	0.935021		90	190	0.7	1.1	0.29	0.16	1004	61	0.1	0.034	11.1	1.8	0.299	0.071	3.23	0.81	5.1	1.5	1.29	0.29	23.5	5.2	6.8	0.71
OGC_11		7.014	S2 20190803		3461.7	2.5	3444.1	57	0.51	0.2983	0.0013	28.98	0.71	0.7062	0.015	0.75915		379	23	124.3	7.7	45.7	2.7	1.04152		240	180	Below LOD	Below LOD	0.16	0.14	1350	140	0.037	0.019	12.6	1.8	0.265	0.063	4.3	1	7.5	1.6	1.88	0.52	32.1	4.8	10.5	1.6
OGC_12		7.011	S2 20190803		3464.8	2.8	3459.5	58	0.2	0.299	0.0012	29.22	0.71	0.7103	0.015	0.66841		374	37	122	12	27.4	2.8	0.643165		220	190	Below LOD	Below LOD	0.22	0.16	773	82	0.0065	0.0075	13.7	2.3	0.096	0.033	1.08	0.33	2.53	0.69	0.73	0.29	17	4	4.78	0.81
OGC_13		7.012	S2 20190803		3463.3	3.8	3467	58	-0.11	0.2984	0.0014	29.24	0.72	0.7123	0.015	0.59303		320	32	105	11	25.4	2.7	0.678992		250	160	0.4	1.1	0.2	0.15	656	62	0.02	0.015	10.36	0.89	0.106	0.042	1.38	0.58	2.54	0.85	0.42	0.12	7.8	1.5	3.92	0.86
OGC_14		7.011	S2 20190803		3468.3	3.7	3423.8	57	1.28	0.2996	0.0017	28.89	0.71	0.7008	0.015	0.5145		291	26	95.6	8.4	20.7	2	0.609091		150	120	Below LOD	Below LOD	0.44	0.23	479	52	0.0094	0.0089	8.6	1.4	0.062	0.029	0.87	0.43	1.54	0.53	0.48	0.13	6.3	1.7	2.64	0.52
OGC_15		7.051	S2 20190803		3464.7	2.6	3455.6	58	0.26	0.2991	0.0014	29.2	0.72	0.7092	0.015	0.65934		456	51	150	16	49.6	5.6	0.941176		89	81	Below LOD	Below LOD	0.43	0.37	1020	100	0.018	0.015	13.8	2	0.246	0.043	3.3	1.2	6.2	1.6	1.23	0.44	19.9	3.9	6.79	0.76
OGC_16		7.023	S2 20190803		3466.8	2.5	3446.5	57	0.59	0.2994	0.0014	29.13	0.71	0.7068	0.015	0.72935		320	22	105.2	7.2	20.5	1.4	0.555		Below LOD	Below LOD	0.5	1	0.12	0.18	440	43	0.016	0.015	8.14	0.79	0.044	0.024	0.63	0.47	0.88	0.54	0.55	0.26	8.4	2.1	2.38	0.39
OGC_17		7.063	S2 20190803		3464.7	1.8	3436.6	57	0.81	0.2989	0.001	28.98	0.7	0.7042	0.015	0.65091		907	78	298	26	115	10	1.09971		399	88	0.5	1	0.3	0.19	2530	230	0.028	0.018	35.2	3.4	0.282	0.068	3.8	1	7.3	1.6	1.88	0.34	45.3	5.6	15.1	1.9
OGC_18		7.044	S2 20190803		3467.3	2	3481.6	58	-0.41	0.2993	0.0013	29.52	0.72	0.7162	0.016	0.67211		370	20	121.5	6.2	33.9	2	0.788433		170	140	1.18	0.89	0.13	0.13	905	63	0.038	0.019	12.1	1.3	0.177	0.057	2.4	1.3	4.4	1.3	1.1	0.38	18.1	2.9	6.3	0.83
OGC_19		7.04	S2 20190803		3467.3	2.1	3516	61	-1.4	0.2994	0.0015	29.9	0.76	0.7254	0.016	0.83058		420	32	138	10	26.8	2	0.540909		234	77	Below LOD	Below LOD	0.42	0.36	719	70	0.58	0.14	15.1	1.9	0.86	0.18	7.4	1.6	6.3	1.5	1.46	0.33	16.4	4.8	3.92	0.71
OGC_20		7.049	S2 20190803		3464.9	1.8	3434.7	57	0.87	0.2991	0.0014	28.97	0.7	0.7037	0.015	0.43318		523	41	172	13	63.9	5	1.06091		280	140	0.39	0.85	0.17	0.15	1780	160	0.024	0.013	17.5	2.3	0.41	0.098	4.9	1.2	8.5	1.6	2.66	0.73	44	5.9	14.5	1.3
OGC_21		7.035	S2 20190803		3466.2	2.4	3436.4	57	0.86	0.2992	0.0014	29	0.71	0.7042	0.015	0.59811		415	35	136	12	29.8	2.3	0.620513		190	140	0.3	1	0.09	0.12	695	58	0.0045	0.0073	12.8	1.8	0.084	0.031	1.31	0.47	2.14	0.92	0.86	0.23	10.4	2.2	4.32	0.75
OGC_22		7.007	S2 20190803		3468.1	2.6	3422.3	57	1.32	0.2996	0.0011	28.88	0.7	0.7005	0.015	0.66628		338	15	111	4.9	22.6	1	0.579688		170	120	0.4	0.76	0.13	0.14	589	49	0.0023	0.0057	10.5	1.3	0.058	0.018	0.7	0.46	1.27	0.58	0.46	0.13	7	1.5	2.62	0.53
OGC_23		7.004	S2 20190803		3461.6	2	3435.1	57	0.76	0.2983	0.0011	28.89	0.7	0.7038	0.015	0.45818		349	28	114.3	9.1	40.2	3.3	0.992424		190	100	0.39	0.51	0.1	0.14	1210	100	0.0153	0.0089	12.3	1.4	0.206	0.047	2.8	0.67	5.7	1.8	1.8	0.36	25	4.9	8.7	1.2
OGC_24		7.035	S2 20190803		3462.9	2.1	3419	57	1.27	0.2985	0.0011	28.73	0.7	0.6996	0.015	0.67875		621	36	203	12	45.8	2.7	0.636864		166	90	0.3	1	0.31	0.26	1014	71	0.0068	0.0079	16.7	1.7	0.061	0.034	1.47	0.64	2.9	0.82	0.86	0.22	13.6	2.3	4.95	0.83
OGC_25		7.019	S2 20190803		3463.6	3.2	3400.9	57	1.81	0.2987	0.0014	28.54	0.7	0.6948	0.015	0.59025		270	19	88.4	6.1	19.9	1.4	0.645914		250	110	0.5	1.3	0.15	0.17	801	88	0.007	0.011	11.4	1.4	0.056	0.032	1.21	0.5	2.2	1.1	0.6	0.26	13.1	2.5	5.1	1
OGC_26		7.047	S2 20190803		3467	3	3446.9	58	0.58	0.2992	0.0013	29.13	0.71	0.7069	0.015	0.92412		646	58	212	19	89	7.6	1.20165		260	110	0.33	0.94	0.24	0.16	2470	240	0.048	0.025	19.7	2.1	0.527	0.094	5.54	0.79	10.6	1.4	3.07	0.7	58.4	8.2	18.7	1.8
OGC_27		7.187	S2 20190803		3468.7	2.2	3412.6	57	1.62	0.2997	0.0013	28.77	0.7	0.6979	0.015	0.63624		428	33	141	10	46.8	3.6	0.962963		204	93	Below LOD	Below LOD	0.23	0.22	1220	100	0.013	0.012	14.4	2	0.17	0.034	3.03	0.7	4.21	0.97	1.25	0.27	24.8	5.8	7.7	0.84
OGC_28		7.035	S2 20190803		3466.7	2.3	3445.4	57	0.62	0.2993	0.0011	29.09	0.71	0.7065	0.015	0.60735		460	43	151	14	33.3	3.1	0.630058		170	110	0.53	0.82	0.11	0.12	579	74	0.021	0.018	11.7	1.5	0.045	0.026	1.51	0.63	2.06	0.73	0.75	0.31	7.5	1.7	3.27	0.62
OGC_29		7.045	S2 20190803		3463.9	2.6	3422.8	57	1.19	0.2989	0.0013	28.81	0.7	0.7006	0.015	0.54786		432	32	142	10	53	3.9	1.07927		253	91	0.5	1.1	0.33	0.19	1500	140	0.023	0.014	14.3	1.6	0.45	0.13	4.9	1.2	7.5	1.7	1.79	0.29	39.9	6.2	11.1	1.4
OGC_30		7.135	S2 20190803		3466.5	1.9	3472.1	58	-0.16	0.2994	0.0011	29.4	0.71	0.7136	0.015	0.5718		355	25	116.5	8.4	29.7	2	0.734848		180	110	0.2	1	0.15	0.13	641	58	0.01	0.012	9.04	0.86	0.074	0.044	1.5	0.45	1.67	0.6	0.64	0.18	12.3	1.2	3.7	0.58
OGC_31		7.019	S2 20190803		3466.8	2.8	3408.8	57	1.67	0.2992	0.0014	28.68	0.7	0.6969	0.015	0.63127		244	11	80.1	3.9	22.1	1.1	0.797195		83	83	Below LOD	Below LOD	0.09	0.12	665	45	0.0042	0.0064	8.7	1.2	0.086	0.032	1.84	0.59	2.97	0.71	0.97	0.23	14.2	2.3	4.06	0.42
OGC_32		7.026	S2 20190803		3465	2.6	3441	57	0.69	0.2989	0.0013	29	0.71	0.7054	0.015	0.57437		292	19	95.9	6.2	27.2	1.8	0.819091		210	110	0.18	0.85	0.2	0.2	944	57	0.0021	0.0052	11.5	1.1	0.188	0.045	2.5	0.9	3.9	1.1	1.16	0.5	19.1	2.7	5.44	0.73
OGC_33		7.003	S2 20190803		3462.2	2.6	3446.1	57	0.46	0.2984	0.0012	29	0.71	0.7067	0.015	0.62957		517	39	169	13	66.9	5.1	1.13402		200	96	0.7	1.3	0.34	0.39	2030	170	0.053	0.021	15.5	1.8	0.42	0.13	6.2	1.8	10.5	1.5	2.44	0.4	44.1	7.5	14.2	1.5
OGC_34		7.084	S2 20190803		3465.4	2.8	3426.5	57	1.12	0.299	0.001	28.84	0.69	0.7015	0.015	0.40304		308	21	101	6.7	36.4	2.5	1.0421		90	62	Below LOD	Below LOD	0.23	0.17	1053	87	0.002	0.0051	12.6	1.5	0.145	0.042	2.17	0.75	5.03	0.78	1.53	0.42	27.1	4.3	7.59	0.85
OGC_35		7.012	S2 20190803		3466.8	2.2	3506.4	58	-1.14	0.2993	0.0012	29.74	0.72	0.7228	0.016	0.57333		364	20	119.6	6.6	28.4	1.5	0.680389		218	73	0.1	1.2	0.17	0.15	654	52	0.03	0.024	12.9	1.6	0.052	0.024	0.99	0.4	2.07	0.89	0.8	0.18	13.8	3.2	4.13	0.47
OGC_36		7.004	S2 20190803		3465.7	4.3	3487.6	58	-0.63	0.2994	0.0016	29.55	0.72	0.7178	0.015	0.32615		283	24	92.8	7.9	26.7	2.1	0.814957		206	88	0.2	1.1	0.09	0.13	808	76	0.032	0.023	10.2	1.7	0.091	0.042	1.72	0.5	3.32	0.95	1.14	0.26	17.7	3.3	5.26	0.59
OGC_37		7.004	S2 20190803		3464.1	1.9	3421.6	57	1.24	0.2988	0.0011	28.78	0.7	0.7002	0.015	0.56992		418	32	137	10	31.2	2.4	0.656329		297	80	Below LOD	Below LOD	0.13	0.14	717	51	0.127	0.067	14.1	1.5	0.25	0.1	2.9	1	2.88	0.87	0.9	0.26	13.3	2.8	4.39	0.44
OGC_38		7.041	S2 20190803		3466.9	3.5	3447.4	57	0.62	0.2994	0.0013	29.12	0.71	0.7071	0.015	0.49812		587	52	193	16	75.5	6.5	1.15455		360	150	0.49	0.91	0.21	0.19	2160	220	0.058	0.03	19	2.2	0.385	0.085	6	1.1	8.6	1.5	3.09	0.6	51	6.8	16.4	1.4
OGC_39		7.012	S2 20190803		3466.6	1.7	3440.8	58	0.79	0.2994	0.0012	29.05	0.71	0.7053	0.015	0.69182		883	63	290	21	147	11	1.48036		550	130	0.4	1.1	0.36	0.22	3660	330	0.085	0.02	35.9	2.5	0.72	0.12	10.4	1.5	23.1	3.3	5.13	0.79	103.3	9.5	31.5	2.9
OGC_40		7.006	S2 20190803		3461.4	2.6	3451.7	58	0.28	0.2984	0.0011	29.02	0.7	0.7082	0.015	0.75847		435	37	142	12	52.8	4.5	1.06135		190	110	Below LOD	Below LOD	0.14	0.2	1530	150	0.06	0.035	14.4	1.4	0.4	0.1	6.5	1.7	6.6	1.5	2.29	0.48	33.6	7.3	10.4	1.2
OGC_41		7.012	S2 20190803		3462.9	1.8	3414.7	57	1.39	0.2985	0.0012	28.7	0.69	0.6984	0.015	0.41029		448	39	147	13	57.5	4.9	1.13529		250	130	0.67	0.73	0.08	0.11	1660	160	0.039	0.021	15.9	2.1	0.41	0.086	5.4	1.1	8.7	1.6	2.19	0.43	38.6	6.7	12.6	1.6
OGC_42		7.011	S2 20190803		3466.2	1.9	3419.2	57	1.36	0.2992	0.0012	28.82	0.7	0.6996	0.015	0.4177		324	30	106.4	9.6	25.2	2.2	0.670732		130	120	0.3	1.1	0.13	0.14	569	80	0.012	0.012	8.6	1.4	0.07	0.04	1.36	0.97	2.5	0.75	0.53	0.16	10.5	2.8	3.46	0.62
OGC_43		7.05	S2 20190803		3470.4	3.6	3421.7	57	1.4	0.3001	0.0014	28.94	0.71	0.7003	0.015	0.55717		597	63	197	20	46.9	5	0.69469		290	110	0.42	0.98	0.22	0.14	744	46	0.019	0.018	18.4	1.5	0.058	0.022	1.85	0.52	2.05	0.64	0.73	0.22	13.7	3.3	4.27	0.59
OGC_44		7.047	S2 20190803		3466.8	2.1	3431.1	57	1.03	0.2995	0.0012	28.99	0.7	0.7028	0.015	0.63077		364	25	119.7	8	31.3	2.1	0.763768		267	73	1.1	1.4	0.21	0.15	958	62	0.017	0.012	13.1	1.2	0.12	0.048	3.12	0.74	2.9	1.1	1.17	0.31	17.3	3.1	5.57	0.97
OGC_45		7.017	S2 20190803		3464.5	1.6	3438.7	57	0.76	0.29897	0.00091	29.03	0.7	0.7048	0.015	0.58787		308	20	101.2	6.5	20.7	1.2	0.588438		211	90	Below LOD	Below LOD	0.18	0.2	561	48	0.019	0.014	9.5	1.3	0.044	0.026	1.41	0.43	2.08	0.75	0.5	0.16	9.3	2.7	2.81	0.57
OGC_46		7.007	S2 20190803		3467.5	1.8	3496	59	-0.75	0.2995	0.0014	29.7	0.73	0.7199	0.016	0.64958		717	63	236	20	57.5	5.2	0.709434		181	94	1.3	1.6	0.17	0.19	800	90	0.43	0.1	21.6	2.2	0.424	0.082	3.67	0.81	3.65	0.95	0.75	0.2	13.8	2.4	4.12	0.64
OGC_47		7.012	S2 20190803		3461.6	1.7	3465.4	58	-0.1	0.2984	0.00089	29.26	0.71	0.7118	0.015	0.74655		780	51	256	17	109.3	7	1.2226		320	100	0.1	0.68	0.5	0.3	2550	150	0.068	0.041	30.1	1.7	0.323	0.051	6.1	1.4	10.5	1.9	2.63	0.52	54.9	6.5	17.2	1.7
OGC_48		7.007	S2 20190803		3467.9	2.7	3452.2	57	0.46	0.29941	0.00095	29.25	0.71	0.7083	0.015	0.53517		350	18	115.5	6.2	33.7	1.9	0.849544		193	86	0.7	1	0.27	0.25	881	51	0.038	0.028	11.6	1.3	0.164	0.052	2.26	0.65	4.4	1.1	1.11	0.31	20.8	3.6	6.12	0.8
OGC_50		7.048	S2 20190803		3464.7	2.7	3521.7	58	-1.65	0.299	0.0013	29.97	0.73	0.7269	0.016	0.64363		530	47	174	16	43.8	4	0.725389		104	82	0.3	1.1	0.2	0.18	836	95	0.322	0.097	17	2.3	0.65	0.15	5.8	1.8	5.3	1.3	1.3	0.39	16.5	2.8	4.94	0.83
OGC_51		7.025	S2 20190803		3463.2	2.9	3428.4	57	0.99	0.2989	0.0011	28.91	0.7	0.7021	0.015	0.51103		345	24	113.2	7.6	34.2	2.1	0.88685		240	76	0.45	0.8	0.17	0.15	1021	97	0.024	0.016	12.5	1.7	0.199	0.055	3.98	0.9	5.2	1.5	1.32	0.27	21.7	3.4	6.99	0.87
OGC_52		7.028	S2 20190803		3465.6	2.4	3409.8	57	1.6	0.2991	0.0013	28.73	0.7	0.6971	0.015	0.28726		488	45	160	14	33.3	3.1	0.607527		130	110	0.31	0.78	0.21	0.15	543	47	0.025	0.024	10.2	1.6	0.077	0.031	1.2	0.56	1.71	0.69	0.42	0.26	8.8	2	2.98	0.63
OGC_53		7.03	S2 20190803		3468.1	1.7	3453.7	57	0.42	0.29956	0.00099	29.25	0.71	0.7087	0.015	0.53155		506	40	166	13	31.3	2.4	0.541053		202	58	0.4	1.1	0.17	0.15	380	38	0.02	0.014	9.5	1.2	0.032	0.035	0.66	0.32	0.33	0.25	0.33	0.15	4	1.5	1.64	0.36
OGC_54		7.149	S2 20190803		3468.1	3.1	3426	57	1.21	0.2995	0.0013	28.94	0.7	0.7014	0.015	0.59214		524	40	172	13	34.7	2.9	0.576884		118	75	Below LOD	Below LOD	0.14	0.15	717	68	0.024	0.021	12.2	1.4	0.04	0.03	0.99	0.48	1.7	1	0.68	0.14	11.6	2.9	3.56	0.67
OGC_55		7.007	S2 20190803		3465.9	1.5	3454.6	58	0.33	0.2992	0.0011	29.21	0.71	0.709	0.015	0.78989		546	44	179	14	40.6	3.6	0.64878		126	89	Below LOD	Below LOD	0.21	0.21	840	72	0.278	0.069	15.7	2.2	0.32	0.1	2.45	0.59	2.92	0.74	0.74	0.23	12.2	3.2	4.68	0.54
OGC_56		7.047	S2 20190803		3462.6	3.4	3461	58	0.04	0.2984	0.0013	29.22	0.71	0.7107	0.015	0.65113		295	19	96.4	6.1	23.1	1.6	0.681199		255	67	1.2	1.1	0.17	0.15	562	47	0.016	0.015	11.4	1.2	0.047	0.021	0.87	0.45	1.37	0.44	0.63	0.21	11.6	2.1	3.95	0.59
OGC_57		7.019	S2 20190803		3464.2	2.8	3433.2	57	0.9	0.2988	0.0013	28.95	0.7	0.7033	0.015	0.29789		363	32	119	11	24.4	2	0.589051		157	98	0.14	0.76	Below LOD	Below LOD	630	71	0.0096	0.0095	10.3	1.4	0.025	0.018	0.86	0.49	1.9	1.1	0.61	0.18	11.6	1.9	3.34	0.54
OGC_58		7.041	S2 20190803		3465.1	2.3	3440.2	57	0.72	0.299	0.0011	29.04	0.7	0.7052	0.015	0.53495		600	41	197	13	52.9	3.5	0.774336		249	89	Below LOD	Below LOD	0.32	0.22	998	92	0.018	0.015	16	1.6	0.108	0.037	2.16	0.7	3.01	0.91	0.96	0.3	18.3	3	5.97	0.73
Average (n = 94)					3465.54		3451.44		0.412591	0.299086		29.1405		0.708171		0.625436		423.775		139.148		41.5677		0.804998		218.924		0.52339		0.207472		1006.1		0.132132		14.1938		0.262713		3.29766		4.67798		1.26691		20.9213		6.67798
2. S. D.					4.67863		69.8381		2.02405	0.000924855		0.77103		0.0185718		0.368661		297.106		97.4317		45.108		0.454236		209.782		0.707727		0.299612		1134.95		0.800209		11.3273		0.972565		8.22926		8.02587		1.90077		31.0848		9.48105
Zircon reference material 91500
Twenty-eight analyses yielded upper concordia intercept age of 1066 ± 20 Ma (2σ, MSWD = 0.41) and weighted mean 207Pb/206Pb age of 1070 ± 12 Ma (2σ, MSWD = 1.7).
91500_1		11.01	S1 20190522		1029	42	1041.6	27	-1.9	0.0739	0.0025	1.792	0.082	0.1754	0.0048	0.17771		50.2	3.7	4.15	0.36	2.39	0.21	0.336399		20	160	2	1.9	0.05	0.11	141	15	0.025	0.038	3.08	0.74	0.024	0.025	0.22	0.21	0.4	0.3	0.056	0.062	1.93	0.86	0.68	0.3
91500_2		11.008	S1 20190522		1050	47	1047.7	27	-2.1	0.0745	0.0031	1.817	0.093	0.1765	0.0049	0.039449		53.1	5.4	4.39	0.56	2.58	0.27	0.338365		Below LOD	Below LOD	Below LOD	Below LOD	0.043	0.091	153	21	0.031	0.02	2.96	0.57	0.0033	0.0086	0.06	0.13	0.62	0.46	0.31	0.17	2	1.2	0.98	0.38
91500_3		7.8478	S1 20190522		1056	34	1040.1	26	0.9	0.0746	0.003	1.795	0.088	0.1751	0.0048	0.070931		48.8	3.7	3.95	0.33	2.4	0.19	0.333789		60	200	1.2	1.7	0.28	0.32	149	19	0.069	0.049	2.6	1.1	0.021	0.02	Below LOD	Below LOD	0.5	0.52	0.11	0.13	2.2	1.7	0.79	0.36
91500_4		11.036	S1 20190522		1018	59	1054.7	28	-7	0.0737	0.0036	1.801	0.1	0.1778	0.005	0.20228		49.6	3.7	3.95	0.32	2.38	0.22	0.338356		70	140	Below LOD	Below LOD	Below LOD	Below LOD	149	18	0.032	0.022	3.15	0.96	0.009	0.014	0.06	0.12	0.27	0.31	0.31	0.19	1.9	1.1	0.91	0.41
91500_5		11.069	S1 20190522		1056	52	1054.9	27	-1.2	0.075	0.0031	1.823	0.09	0.1778	0.0049	-0.066513		51	4.8	4.22	0.4	2.34	0.28	0.342448		70	120	Below LOD	Below LOD	0.29	0.3	143	20	0.049	0.032	2.55	0.73	Below LOD	Below LOD	0.39	0.32	0.66	0.44	0.14	0.12	2.7	1.6	1.09	0.4
91500_6		11.007	S1 20190522		1042	54	1048.3	27	-3.5	0.0746	0.0036	1.803	0.098	0.1766	0.0049	-0.042333		47.3	3.8	3.83	0.37	2.26	0.21	0.341292		10	160	1.2	1.9	Below LOD	Below LOD	128	13	0.0028	0.0081	3	1	0.022	0.022	0.07	0.15	0.39	0.33	0.18	0.11	1.8	1.1	0.89	0.31
91500_8		11.26	S1 20190522		1073	45	1049.7	27	0.1	0.0749	0.003	1.813	0.089	0.1768	0.0049	-0.056331		47.2	4.4	4.05	0.6	2.31	0.3	0.336499		Below LOD	Below LOD	Below LOD	Below LOD	Below LOD	Below LOD	151	26	0.053	0.059	2.62	0.78	Below LOD	Below LOD	Below LOD	Below LOD	0.89	0.58	0.23	0.13	2.12	0.99	0.46	0.18
91500_9		11.04	S1 20190522		1095	50	1037.2	26	3.2	0.0766	0.0036	1.836	0.1	0.1746	0.0048	0.32224		49.3	4.4	4.09	0.41	2.32	0.29	0.335135		Below LOD	Below LOD	Below LOD	Below LOD	0.14	0.16	144	22	0.104	0.061	3.29	0.91	0.0022	0.0068	0.28	0.26	0.32	0.31	0.19	0.11	3	1.3	0.86	0.24
91500_10		11.01	S1 20190522		1052	47	1043.9	26	-1.4	0.0745	0.0026	1.8	0.084	0.1758	0.0048	0.25403		54.2	6.1	4.36	0.47	2.35	0.24	0.335784		40	120	0	1.8	Below LOD	Below LOD	157	24	0.102	0.067	3.28	0.75	0.016	0.02	Below LOD	Below LOD	0.38	0.38	0.018	0.038	1	0.83	0.86	0.28
91500_11		11.037	S1 20190522		1108	44	1045.8	27	4	0.077	0.0029	1.865	0.09	0.1761	0.0049	0.24045		52	6.5	4.4	0.59	2.53	0.37	0.335013		20	120	Below LOD	Below LOD	Below LOD	Below LOD	145	24	0.036	0.023	2.92	0.73	0.014	0.017	0.33	0.37	0.52	0.35	0.17	0.15	2.08	0.79	0.81	0.29
91500_12		11.071	S1 20190522		1065	48	1033.7	26	2	0.0752	0.0031	1.799	0.091	0.17392	0.0047	0.0010652		48.7	3.8	4.17	0.37	2.22	0.22	0.334667		26	98	1.2	1.6	Below LOD	Below LOD	134	18	0.038	0.026	2.73	0.48	0.0027	0.0078	0.48	0.37	0.29	0.28	0.145	0.093	2.1	1.2	0.8	0.3
91500_13		11.007	S1 20190522		1177	68	1037	26	10.6	0.0801	0.0047	1.93	0.13	0.1745	0.0048	0.27196		53.7	4.4	4.67	0.6	2.58	0.27	0.328733		Below LOD	Below LOD	Below LOD	Below LOD	0.17	0.18	146	14	0.05	0.048	2.19	0.51	0.022	0.02	0.67	0.52	0.28	0.33	0.33	0.18	1.9	1.3	0.77	0.3
91500_14		11.202	S1 20190522		1046	58	1039.2	26	-2.5	0.0743	0.0032	1.789	0.092	0.1749	0.0048	0.14933		44.8	3.2	3.62	0.33	2.06	0.2	0.329835		70	120	0.4	1.1	0.18	0.17	135	10	0.13	0.11	1.94	0.46	Below LOD	Below LOD	0.21	0.25	0.47	0.42	0.13	0.11	2.7	1.3	0.77	0.26
91500_15		11.24	S1 20190522		1047	60	1044	26	-1.5	0.0747	0.0033	1.804	0.093	0.1758	0.0048	-0.18449		45.1	3.6	3.79	0.37	2.03	0.22	0.335735		Below LOD	Below LOD	Below LOD	Below LOD	0.2	0.19	138	20	0.025	0.026	2.81	0.75	0.013	0.016	0.19	0.21	0.39	0.33	0.17	0.11	1.7	1	0.75	0.26
91500_16		11.032	S1 20190522		1039	44	1045.2	26	-1.2	0.0742	0.0031	1.794	0.089	0.176	0.0048	-0.20617		44.5	3.6	3.76	0.4	2.2	0.24	0.335745		Below LOD	Below LOD	Below LOD	Below LOD	Below LOD	Below LOD	123	15	0.062	0.041	2.47	0.81	Below LOD	Below LOD	0.33	0.32	0.5	0.43	0.14	0.13	1.39	0.95	0.86	0.33
91500_17		11.104	S1 20190522		1070	57	1046.8	26	-1.1	0.0752	0.0032	1.822	0.092	0.17632	0.0048	-0.10488		44.7	3.7	3.73	0.37	2.11	0.2	0.333333		Below LOD	Below LOD	Below LOD	Below LOD	0.13	0.15	121	16	0.056	0.047	2.25	0.7	0.0021	0.0069	0.17	0.18	Below LOD	Below LOD	0.099	0.081	1.5	1.1	0.74	0.34
91500_18		11.019	S1 20190522		1074	50	1041.9	26	0.5	0.0758	0.0032	1.828	0.093	0.17541	0.0048	0.023586		54.3	6.4	4.29	0.34	2.5	0.28	0.336207		120	120	0.4	1.3	0.35	0.31	145	17	0.042	0.034	2.82	0.73	0.004	0.011	Below LOD	Below LOD	0.6	0.49	0.21	0.15	2.4	1.3	0.73	0.24
91500_19		11.013	S1 20190522		1048	50	1049.2	27	-2.8	0.0746	0.003	1.811	0.091	0.1768	0.0049	0.11664		48.1	3.8	3.95	0.37	2.16	0.17	0.335655		70	120	Below LOD	Below LOD	0.044	0.091	133	13	0.081	0.043	2.47	0.6	0.012	0.015	Below LOD	Below LOD	0.66	0.48	0.17	0.12	2.3	1	0.94	0.35
91500_20		11.295	S1 20190522		no value	NAN	1000	1000	no value	0.069	0.069	1.6	1.6	0.17	0.17	1		44.6	3.6	2.99	0.31	1.95	0.18	0.330904		140	130	0.2	1.3	0.05	0.11	130	17	0.042	0.024	2.75	0.74	Below LOD	Below LOD	0.07	0.13	0.52	0.48	0.18	0.11	2.6	1.5	0.79	0.21
91500_1		7.013	S2 20190803		1100	21	1033.5	22	5.9	0.0762	0.0022	1.825	0.069	0.1739	0.004	0.17177		48.9	8.2	4.09	0.73	2.34	0.4	0.312162		200	260	0.36	0.93	0.072	0.099	114	17	Below LOD	Below LOD	2.75	0.79	0.0033	0.0075	Below LOD	Below LOD	0.14	0.2	0.146	0.087	1.84	0.66	0.74	0.23
91500_2		7.007	S2 20190803		1029	53	1033.6	22	-2.3	0.0737	0.0035	1.763	0.094	0.1739	0.0039	0.015226		48.8	5.8	3.92	0.51	2.34	0.34	0.307383		110	120	Below LOD	Below LOD	Below LOD	Below LOD	119	14	Below LOD	Below LOD	3.5	1.1	0.008	0.011	0.3	0.27	0.55	0.61	0.21	0.11	1.6	1.1	0.62	0.19
91500_3		7.016	S2 20190803		1091	40	1023.9	21	5.3	0.0761	0.0032	1.804	0.089	0.17214	0.0038	0.31678		51.8	6.1	4.3	0.52	2.37	0.28	0.306045		Below LOD	Below LOD	0.2	1.1	Below LOD	Below LOD	123	21	Below LOD	Below LOD	2.17	0.45	0.014	0.016	0.2	0.22	0.43	0.32	0.31	0.16	1.78	0.91	0.67	0.31
91500_4		7.005	S2 20190803		1060	55	1028.5	21	1.3	0.0751	0.0035	1.789	0.094	0.173	0.0039	0.13534		43.4	5.3	3.58	0.42	2.02	0.28	0.300752		Below LOD	Below LOD	1.3	1.9	Below LOD	Below LOD	99	13	Below LOD	Below LOD	2.29	0.53	0.0084	0.0094	0.13	0.18	0.29	0.26	0.27	0.13	1.59	0.93	0.53	0.13
91500_5		7.026	S2 20190803		1096	65	1028.7	21	3.6	0.0764	0.0035	1.818	0.092	0.17301	0.0038	-0.092199		38.9	2.8	3.26	0.18	1.97	0.23	0.303691		40	100	0.19	0.95	Below LOD	Below LOD	100	17	Below LOD	Below LOD	2.34	0.57	Below LOD	Below LOD	0.09	0.13	0.1	0.14	0.113	0.092	1.24	0.69	0.64	0.17
91500_6		7.151	S2 20190803		1046	62	1034.2	21	-1.5	0.0745	0.0032	1.783	0.086	0.174	0.0039	0.011041		43	6.1	3.54	0.59	1.89	0.31	0.291603		Below LOD	Below LOD	0.14	0.89	Below LOD	Below LOD	96	17	0.0043	0.0067	1.74	0.57	0.007	0.01	Below LOD	Below LOD	0.25	0.23	0.096	0.076	1.89	0.87	0.52	0.27
91500_7		7.016	S2 20190803		1106	43	1031	21	7	0.0766	0.0033	1.821	0.085	0.1734	0.0039	-0.16242		46.1	5.2	3.86	0.38	2.14	0.29	0.295035		Below LOD	Below LOD	Below LOD	Below LOD	0.1	0.14	99	14	Below LOD	Below LOD	2.02	0.55	0.009	0.013	Below LOD	Below LOD	0.52	0.62	0.116	0.089	1.6	1	0.53	0.24
91500_8		7.053	S2 20190803		1082	63	1035.3	22	3.7	0.0755	0.0036	1.812	0.095	0.1742	0.0039	-0.45892		44.2	6	3.66	0.43	2.2	0.34	0.297619		Below LOD	Below LOD	Below LOD	Below LOD	Below LOD	Below LOD	113	14	0.0077	0.0088	2.69	0.86	Below LOD	Below LOD	Below LOD	Below LOD	0.24	0.26	0.15	0.14	2.04	0.98	0.54	0.17
91500_9		7.029	S2 20190803		1044	58	1033.7	22	-1	0.0741	0.0036	1.775	0.096	0.1739	0.004	-0.015826		51.2	6.9	4.21	0.64	2.49	0.38	0.293671		Below LOD	Below LOD	Below LOD	Below LOD	Below LOD	Below LOD	128	24	0.007	0.011	2.76	0.67	0.012	0.014	0.48	0.42	0.54	0.44	0.15	0.14	1.88	0.94	0.6	0.22
91500_10		7.134	S2 20190803		1040	60	1038.9	22	-1.9	0.0732	0.0025	1.763	0.074	0.1749	0.004	0.084001		48.5	5.3	3.96	0.44	2.18	0.32	0.298913		117	97	0.6	1.1	0.26	0.31	109	13	Below LOD	Below LOD	2.23	0.61	0.019	0.015	0.16	0.22	0.29	0.26	0.094	0.071	2.4	1.4	0.61	0.22
Average (n = 29)					1065.68		1038.7		0.542857	0.0749586		1.80259		0.174914		0.0763361		47.265		3.8875		2.214		0.317135		91.3		0.499		0.1556		122.5		0.0446923		2.492		0.0100333		0.272143		0.398947		0.16995		1.9265		0.698
2. S. D.					65.8507		21.6373		7.49784	0.00354099		0.100142		0.00344116		0.499279		8.00823		0.798864		0.409899		0.0351522		113.349		0.839389		0.195285		32.324		0.0682997		0.819335		0.0117975		0.344288		0.321517		0.134132		0.802398		0.240403
Glass reference material NIST610
610_1		11.042	S1 20190522		no value	NAN	1407	34	no value	0.911	0.0048	30.73	0.91	0.2439	0.0066	0.70394		413	18	416	18	413	18	0.993318		370	150	421	29	490	30	441	33	413	22	437	37	411	27	408	31	417	35	415	33	430	53	418	45
610_2		11.014	S1 20190522		no value	NAN	1405.7	34	no value	0.9118	0.0058	30.72	0.91	0.24366	0.0066	0.51365		454	34	457	33	453	34	0.993902		330	230	482	42	542	46	469	37	449	32	483	50	452	36	430	37	453	34	458	38	439	47	455	44
610_3		11.014	S1 20190522		no value	NAN	1407.2	35	no value	0.9126	0.0051	30.68	0.92	0.244	0.0067	0.73799		432	19	426	18	432	19	0.991323		530	230	448	31	519	28	458	41	450	23	448	38	461	20	438	30	457	35	458	38	451	30	435	37
610_4		11.168	S1 20190522		no value	NAN	1409.6	35	no value	0.9117	0.0052	30.62	0.91	0.2444	0.0067	0.67707		446	29	440	28	445	29	0.985356		440	160	464	36	537	54	503	43	470	32	465	40	480	33	449	37	499	47	490	47	470	41	448	41
610_5		11.009	S1 20190522		no value	NAN	1407.1	34	no value	0.9108	0.0044	30.47	0.91	0.2439	0.0066	0.77828		404	28	408	28	404	28	0.993228		380	150	438	38	502	41	421	40	429	28	438	45	435	32	424	33	443	45	429	37	415	41	423	43
610_6		11.008	S1 20190522		no value	NAN	1401.7	34	no value	0.9104	0.0043	30.29	0.9	0.2429	0.0066	0.79322		431	24	433	25	431	24	0.983087		390	230	450	34	509	50	459	39	448	28	457	43	456	27	438	33	454	37	458	39	466	43	443	35
610_7		11.022	S1 20190522		no value	NAN	1405.8	34	no value	0.9108	0.0046	30.4	0.9	0.2437	0.0066	0.76456		422	26	423	27	422	26	0.995614		330	170	467	42	519	36	469	43	444	29	453	36	447	29	430	24	452	31	447	39	436	44	434	35
610_8		11.104	S1 20190522		no value	NAN	1401.4	34	no value	0.911	0.0055	30.31	0.9	0.2428	0.0066	0.65488		428	35	427	35	428	35	0.980687		520	140	456	45	538	64	469	47	444	36	453	54	454	36	435	43	450	44	455	54	457	50	437	36
610_9		11.03	S1 20190522		no value	NAN	1401.8	34	no value	0.9119	0.0065	30.39	0.91	0.2429	0.0066	0.57705		431	25	428	24	430	25	0.987097		610	180	437	34	534	41	473	44	442	25	456	33	448	29	424	34	455	30	448	34	468	46	438	35
610_10		11.057	S1 20190522		no value	NAN	1404.7	34	no value	0.9142	0.0066	30.59	0.92	0.24346	0.0066	0.55092		423	37	423	36	424	38	0.991323		400	130	451	48	496	43	457	51	438	34	450	29	440	35	418	39	445	38	438	41	445	39	436	32
610_11		11.015	S1 20190522		no value	NAN	1406	34	no value	0.9127	0.0059	30.6	0.92	0.2437	0.0067	0.62524		427	26	429	26	427	26	0.991323		420	110	453	29	510	40	485	41	427	18	454	30	439	20	433	25	462	33	438	26	454	30	441	37
610_12		11.038	S1 20190522		no value	NAN	1404.4	34	no value	0.9134	0.0054	30.6	0.91	0.2434	0.0066	0.65079		415	20	420	21	415	20	0.991247		280	150	446	23	519	40	456	36	440	29	451	41	431	21	418	23	459	36	442	38	456	42	433	31
610_13		11.004	S1 20190522		no value	NAN	1406.5	35	no value	0.9141	0.0054	30.67	0.92	0.2438	0.0067	0.70982		438	31	431	30	438	31	0.987124		490	140	496	43	545	51	491	42	465	34	449	44	471	34	455	38	501	48	462	39	442	34	438	28
610_14		11.037	S1 20190522		no value	NAN	1404.8	34	no value	0.9139	0.0059	30.62	0.92	0.2435	0.0067	0.63139		445	26	437	25	445	26	0.985232		370	140	473	41	543	44	492	37	470	26	463	34	477	25	468	32	486	43	469	31	473	33	440	27
610_15		11.012	S1 20190522		no value	NAN	1413	35	no value	0.9134	0.0048	30.78	0.91	0.2451	0.0067	0.69476		405	30	414	31	404	30	0.993304		330	140	452	38	526	52	446	37	434	31	445	43	449	35	417	32	442	27	444	36	441	41	437	43
610_16		11.003	S1 20190522		no value	NAN	1411.8	34	no value	0.9143	0.0057	30.77	0.91	0.2449	0.0066	0.54551		419	52	414	39	419	52	0.995536		280	130	459	50	522	70	446	46	426	38	444	47	436	35	432	51	437	49	455	65	427	51	431	37
610_17		11.081	S1 20190522		no value	NAN	1410.6	34	no value	0.9135	0.006	30.7	0.92	0.24461	0.0066	0.5659		434	32	436	33	434	32	0.989384		620	150	463	48	520	42	488	45	459	34	459	50	467	35	439	33	489	51	460	38	458	53	437	40
610_18		11.015	S1 20190522		no value	NAN	1404.3	34	no value	0.9124	0.0067	30.51	0.91	0.24338	0.0066	0.44908		432	32	428	32	432	32	0.989247		450	150	454	35	510	47	457	42	442	29	460	49	448	31	434	29	462	38	445	44	458	45	446	41
610_19		11.014	S1 20190522		no value	NAN	1408.8	34	no value	0.9123	0.0057	30.62	0.91	0.24426	0.0066	0.58971		429	29	430	29	429	29	0.991416		370	120	441	30	504	48	456	39	433	29	465	43	443	30	427	35	436	26	438	34	437	31	440	35
610_20		11.006	S1 20190522		no value	NAN	1412.4	34	no value	0.9135	0.0058	30.74	0.92	0.245	0.0066	0.63819		420	24	421	25	420	24	0.991228		470	160	424	32	493	35	434	36	419	26	440	39	436	29	416	24	443	34	424	39	442	46	432	29
610_1		7.016	S2 20190803		5107.1	2.4	1418.7	27	72.22	0.9115	0.0063	30.91	0.77	0.24618	0.0053	0.47399		413	29	413	30	413	29	1.00676		520	510	432	51	496	39	464	41	431	37	428	45	427	39	404	50	451	47	433	47	419	51	416	48
610_2		7.041	S2 20190803		5107.7	2.6	1414.2	27	72.312	0.9124	0.0075	30.83	0.78	0.24531	0.0053	0.12939		416	24	416	24	416	24	1.00223		350	400	425	33	518	40	451	39	430	33	445	33	441	35	419	33	442	45	443	47	440	38	438	44
610_3		7.026	S2 20190803		5108.1	2.1	1414.3	27	72.312	0.9121	0.0061	30.81	0.77	0.24533	0.0053	0.34794		424	37	424	36	423	37	1		400	290	450	50	505	53	476	52	442	43	463	46	447	46	424	43	446	49	449	50	451	59	441	44
610_4		7.028	S2 20190803		5107	2.7	1403	27	72.528	0.9113	0.0069	30.49	0.76	0.24314	0.0052	0.23561		435	35	436	35	435	35	1		420	140	474	43	523	39	479	52	452	43	457	51	454	45	423	38	468	54	457	50	454	52	442	46
610_5		7.013	S2 20190803		5107.4	2.4	1411.5	27	72.363	0.9121	0.0069	30.72	0.77	0.24479	0.0052	0.12547		446	63	446	62	446	63	0.991684		430	330	470	58	533	74	462	68	469	67	474	81	485	74	461	64	492	82	481	75	475	87	465	75
610_6		7.012	S2 20190803		5106.1	3.3	1413.4	27	72.318	0.911	0.0073	30.73	0.77	0.24516	0.0053	-0.099693		415	43	415	43	415	43	0.991051		370	320	458	42	507	67	463	57	440	47	446	58	431	22	426	50	450	53	455	60	464	61	427	47
610_7		7.019	S2 20190803		5108.8	2	1402.7	27	72.543	0.9134	0.0068	30.55	0.77	0.24309	0.0052	0.36282		434	21	434	20	434	21	0.987288		420	210	447	33	526	39	453	28	441	15	457	23	462	16	439	20	452	16	446	23	449	35	444	28
610_8		7.199	S2 20190803		5108.6	2	1407.3	27	72.453	0.9128	0.0057	30.65	0.76	0.24397	0.0053	0.51375		445	40	446	39	445	40	0.979253		420	120	441	33	528	36	460	42	444	34	449	33	448	36	434	37	470	51	453	35	448	35	431	46
610_9		7.109	S2 20190803		5105.9	1.9	1410.3	27	72.378	0.9104	0.0065	30.65	0.76	0.24456	0.0052	0.085032		445	38	446	40	444	38	0.977178		410	130	475	48	528	46	493	42	462	46	497	55	476	49	457	39	467	44	476	44	465	30	467	40
610_10		7.024	S2 20190803		5109	2.3	1406.8	27	72.464	0.9134	0.0075	30.66	0.78	0.24388	0.0052	0.33568		419	32	420	33	419	32	0.973568		410	160	454	38	498	51	452	40	435	36	445	40	447	37	426	33	444	34	445	38	447	42	432	35
610_11		7.023	S2 20190803		5107.9	1.6	1410.5	27	72.385	0.9129	0.0059	30.73	0.76	0.24459	0.0053	0.47927		437	33	438	33	436	33	0.978858		410	160	479	45	522	41	467	42	452	35	481	37	455	34	436	29	476	38	459	33	451	43	446	46
610_12		7.135	S2 20190803		5106.7	2.1	1411	27	72.371	0.9117	0.0063	30.69	0.76	0.24468	0.0052	0.32595		432	42	432	43	432	41	0.978632		420	240	455	52	521	55	467	52	441	45	459	55	457	43	432	37	452	47	444	42	463	37	435	39
610_13		7.013	S2 20190803		5097	15	1345.6	28	73.56	0.907	0.0096	29.17	0.83	0.2321	0.0053	0.36384		423	27	411	28	423	26	0.993464		420	170	445	38	515	42	460	37	435	24	445	30	445	23	425	30	450	31	439	33	458	35	441	27
610_14		7.009	S2 20190803		5108.1	2.3	1405.9	27	72.478	0.9121	0.0065	30.58	0.76	0.2437	0.0052	0.2479		414	27	414	28	413	27	0.988889		410	130	441	48	483	36	436	41	428	27	441	44	425	32	419	28	433	31	420	29	449	45	426	35
610_15		7.012	S2 20190803		5106.8	2.5	1408.2	27	72.425	0.9122	0.0056	30.59	0.76	0.24414	0.0052	0.56904		456	38	456	37	455	37	0.981891		420	120	470	44	568	56	474	49	467	38	475	48	472	39	452	42	488	35	472	38	474	47	463	40
610_16		7.007	S2 20190803		5108.1	2.3	1409.7	27	72.403	0.913	0.0073	30.69	0.77	0.24443	0.0053	0.31209		419	28	419	27	419	28	0.989011		400	170	440	39	519	39	462	44	426	27	443	31	428	29	405	31	437	30	439	26	417	41	434	33
610_17		7.119	S2 20190803		5108.5	3.4	1414	27	72.321	0.9127	0.0077	30.78	0.78	0.24526	0.0053	0.31929		425	18	424	18	425	18	0.986928		420	130	448	46	515	27	464	28	439	20	455	28	446	21	434	21	460	45	449	20	443	26	426	15
610_18		7.326	S2 20190803		5110	3.4	1418.9	27	72.234	0.9129	0.0069	30.91	0.77	0.2462	0.0053	0.26553		424	24	426	25	424	24	0.989035		410	110	458	26	534	56	471	26	442	27	453	35	456	26	435	34	445	32	443	30	451	39	439	24
610_19		7.009	S2 20190803		5107.6	3.2	1410.1	27	72.392	0.9123	0.0075	30.69	0.78	0.24451	0.0052	0.32581		432	37	431	36	432	37	0.987179		410	180	451	30	526	51	473	44	445	36	459	45	453	31	432	38	450	41	456	43	482	41	450	40
610_20		7.011	S2 20190803		5106.5	3.1	1409.8	27	72.393	0.912	0.0069	30.68	0.77	0.24445	0.0052	0.11109		396	26	395	25	396	26	0.993023		420	150	435	28	472	33	432	29	409	31	416	34	415	33	407	35	418	37	413	34	420	20	400	31
610_21		7.31	S2 20190803		5107.8	2.4	1407.8	27	72.438	0.9114	0.0062	30.63	0.76	0.24407	0.0052	0.33024		440	18	441	19	440	18	0.987421		410	180	452	36	528	35	474	29	448	19	451	26	455	21	434	24	462	27	446	22	470	36	449	29
610_22		7.15	S2 20190803		5106.2	3.1	1406.8	27	72.45	0.9116	0.0071	30.62	0.77	0.24387	0.0052	0.14931		451	40	452	40	451	40	0.989817		410	150	464	51	533	51	480	55	466	46	506	55	465	45	452	47	455	48	466	41	482	57	487	44
610_23		7.07	S2 20190803		5104.3	1.8	1412.7	27	72.317	0.91	0.0066	30.72	0.77	0.24502	0.0053	0.3024		424	35	424	33	424	35	0.986985		430	160	440	43	523	53	460	46	443	30	456	40	454	31	434	29	465	47	454	30	448	41	434	25
610_24		7.026	S2 20190803		5105.4	2	1414.7	27	72.305	0.9107	0.0057	30.79	0.76	0.2454	0.0053	0.41329		427	31	427	30	427	31	0.989154		350	250	445	31	521	45	470	37	440	27	456	27	452	30	424	28	461	35	448	35	466	40	445	35
610_25		7.023	S2 20190803		5107.3	1.9	1406.5	27	72.465	0.9127	0.0066	30.66	0.76	0.24382	0.0052	0.20312		414	25	415	26	414	25	1.00889		430	110	465	36	508	38	456	34	436	29	449	42	442	32	430	31	466	41	438	39	454	40	447	31
610_26		7.065	S2 20190803		5105.4	2.2	1415.2	27	72.28	0.9098	0.006	30.78	0.76	0.2455	0.0053	0.088937		436	41	435	40	436	41	1.00212		410	120	447	29	539	64	467	40	451	38	474	42	454	39	445	39	456	48	471	44	445	44	458	43
610_27		7.011	S2 20190803		5107	2.1	1414.7	27	72.298	0.9115	0.0062	30.81	0.76	0.24541	0.0053	0.31806		416	30	416	30	416	29	0.995556		407	91	432	32	514	42	453	52	432	37	450	34	438	35	411	34	441	40	448	37	440	34	419	36
610_28		7.026	S2 20190803		5106.3	2.5	1417.4	27	72.242	0.9106	0.0062	30.84	0.76	0.24592	0.0053	0.11639		437	25	437	25	437	25	0.991543		450	120	467	34	510	41	456	47	453	24	469	27	463	28	453	26	464	25	444	26	481	34	448	34
610_29		7.311	S2 20190803		5106.4	2	1412.2	27	72.344	0.9115	0.006	30.75	0.76	0.24492	0.0052	0.4204		421	20	421	19	421	20	0.993407		380	120	447	24	520	43	467	38	431	19	432	27	439	23	421	19	443	25	454	32	428	34	430	26
Average (n = 49)																		427.837		427.571		427.673		0.99022		415.245		452.694		518.592		463.51		442.286		455.122		449.245		431.163		456.041		449.265		451		439.224
2. S. D.																		26.2594		25.482		26.0621		0.0142344		131.232		31.2415		34.6985		32.6908		28.4107		32.1056		31.7688		29.1014		36.4073		31.0424		33.9681		28.4349
Glass reference material NIST612
612_1		11.057	S1 20190522		no value	NAN	1588	40	no value	0.9098	0.0089	35.05	1.1	0.2793	0.008	0.53488		42.4	3.4	42	3.3	42.5	3.5	0.994987		Below LOD	Below LOD	41.3	7	81.5	9.1	45.5	7.1	37.4	3.4	39.4	4.1	38.6	2.8	36.9	4.7	42.1	6.7	37.6	5	34.7	5.9	38.6	3.5
612_2		11.017	S1 20190522		no value	NAN	1580	41	no value	0.9105	0.01	34.72	1	0.2777	0.0082	0.50289		40.3	2.4	39.3	2.1	40.1	2.1	0.994709		50	250	41.4	7.6	79.8	7.4	40.1	7	39	2	36.1	4.9	39.4	2.8	40.7	5.5	38.1	4.1	36.1	3.4	36.3	5.7	36.8	3.8
612_3		11.038	S1 20190522		no value	NAN	1572	40	no value	0.913	0.011	34.51	1	0.2761	0.0078	0.29138		39.1	3.3	39.5	3.1	39.1	3.2	0.992084		Below LOD	Below LOD	36.1	4.1	76	9.2	37.6	5.9	35.5	3	38	5.7	36.3	2.6	35.4	6.4	35.6	3.7	32.2	3	40.5	5.9	36.7	2.7
612_4		11.032	S1 20190522		no value	NAN	1588	40	no value	0.9013	0.0069	34.46	1	0.2793	0.0079	0.66719		38.7	3.4	38.3	3.3	38.3	3.4	0.981132		60	180	42	6.1	75	10	36	4.6	35.2	3.3	37.7	5.4	37	3.8	34.8	5	37	5.9	34.9	3.5	37.2	7.4	35.5	4.8
612_5		11.021	S1 20190522		no value	NAN	1569	40	no value	0.9133	0.0092	34.49	1	0.2756	0.0079	0.50258		37.5	2.3	37.4	2.3	37.6	2.3	0.994413		Below LOD	Below LOD	39.6	5.9	75.8	7.5	36.8	4.8	34	2.1	34	4	36.8	2.4	36.7	4.2	36	4.1	32.2	3.7	34.4	6	35.7	3.2
612_6		11.01	S1 20190522		no value	NAN	1582	40	no value	0.9168	0.0076	35.1	1.1	0.2782	0.008	0.62873		38.8	2.2	39.1	2.2	39	2.1	0.997305		80	150	41.4	5	77.8	6.5	37.3	5.7	35.9	1.5	37.9	3.9	35.9	1.6	36.3	3.8	35.1	5.5	36.3	3	35.9	5.4	38.2	3.6
612_7		11.061	S1 20190522		no value	NAN	1597	40	no value	0.9118	0.0076	35.17	1.1	0.2812	0.008	0.60793		39.8	3.2	40.4	3.2	39.7	3.1	0.994792		Below LOD	Below LOD	39.4	6	79	11	40.5	6.4	35.2	2.9	40.5	4.8	37.4	3.5	37.4	4.9	38.9	6	34.1	2.9	35.9	5.4	38.7	4.8
612_8		11.01	S1 20190522		no value	NAN	1584	41	no value	0.9159	0.0082	35.11	1.1	0.2787	0.0081	0.66188		40	3.3	39.5	3.4	40.2	3.5	0.997326		100	200	39.5	6.6	86	11	43.1	7	36.9	3.1	36.8	3.5	38.5	2.1	36.2	4.6	40.3	6.3	36.4	4.4	41.5	7.5	36	2.6
612_9		11.066	S1 20190522		no value	NAN	1577	40	no value	0.9128	0.0091	34.79	1	0.2773	0.008	0.5105		42.7	3.4	42.8	3.2	42.6	3.1	0.987775		Below LOD	Below LOD	43.9	6.7	82.3	8.9	38.8	5.1	38.6	3.3	40.8	4	39.7	2.7	36.8	5.4	45.7	6.3	38.6	4.6	42.4	5.7	36.6	4
612_10		11.014	S1 20190522		no value	NAN	1587	41	no value	0.9103	0.009	34.9	1.1	0.2792	0.008	0.50747		40.8	3.1	40.7	3.1	40.6	3.1	0.992248		30	140	32.1	5	84.3	9.4	41.7	5.1	37	2.5	39.8	4.8	38.8	2	33.6	3.6	40	6	35.7	3.8	35.1	6.9	37.5	3.7
612_1		7.018	S2 20190803		5103	10	1569	34	69.24	0.908	0.01	34.47	0.89	0.2757	0.0067	0.38088		39.4	3.6	39.2	3.4	39.2	3.7	1.0873		90	600	39.9	7.9	80.8	9.8	38.6	4.3	36.4	2.6	36.4	3.8	38.6	3.5	35.3	5.5	39.5	5.7	35.1	4.7	39.5	8.3	36.6	4.3
612_2		7.3	S2 20190803		5111	12	1570	34	69.29	0.915	0.015	34.69	0.89	0.2757	0.0068	-0.040609		37.6	3.5	37.7	3.9	40.1	6.7	0.971795		20	220	36.7	5.6	72	11	33.8	5.1	32.7	3.1	35.5	4	34.4	4	33.5	6.7	35	6.5	34.4	3.9	32.6	6	33.5	5.3
612_3		7.041	S2 20190803		5107	14	1561	35	69.43	0.913	0.014	34.39	0.89	0.274	0.007	0.18848		36.6	2.2	36.5	2	36.4	2.1	1.02273		Below LOD	Below LOD	35.1	4.5	69.4	7.2	36.6	5.3	32.1	2.9	35	3.3	33.5	3	32.4	3.5	33.1	3	31	4.2	35.9	8.2	33.4	3.8
612_4		7.057	S2 20190803		5104.6	8.7	1554	32	69.55	0.9092	0.0098	34.24	0.87	0.2727	0.0063	0.40451		40.8	5	40.7	5	40.5	4.9	1.00508		40	350	41.7	6.9	74	10	35.6	5.4	35.6	3.9	40	5.6	37	4	31.5	4	38.3	5.3	33.8	5.2	38.2	7.8	37	3.7
612_5		7.006	S2 20190803		5111.8	9.7	1555	33	69.58	0.916	0.011	34.23	0.87	0.2728	0.0065	0.33822		39.3	3	39.4	3.3	39.2	3	1.00525		Below LOD	Below LOD	37	4.5	74.5	8.9	37.7	5.4	35.6	2.6	36.4	5.2	37.9	2.9	36	4.9	33.2	5.3	35.7	3.9	37.2	7.7	36.4	3.7
612_6		7.056	S2 20190803		5112.5	7.2	1540	30	69.88	0.9146	0.0091	34.03	0.85	0.2699	0.0059	0.050121		39	2.6	39.1	2.5	39.1	2.8	1.01047		50	150	39.9	7.1	74.5	8.4	39	6.9	35	2.2	37.2	3.3	36.2	2.2	32.4	3.9	38.1	3.7	33.7	2.9	35.6	8.1	33.3	3.6
612_7		7.022	S2 20190803		5106.8	9.3	1572	33	69.25	0.912	0.012	34.47	0.89	0.2761	0.0065	0.32522		38.8	3.3	38.7	3.2	38.6	3.2	1.00802		Below LOD	Below LOD	42.2	7	75.9	5.6	36.6	5	34.2	3.2	39.6	4.2	36.5	3.3	30	3.3	34.6	3.9	35.1	4.7	36.4	6.4	34.6	2.6
612_8		7.013	S2 20190803		5109	14	1549	36	69.62	0.91	0.018	34.03	0.89	0.2717	0.0072	0.13172		37.6	3.6	37	3.4	36.8	3.3	1.01966		160	240	40.8	7.1	70.5	9.5	33	4.3	31.9	3.5	37	4.3	34.3	3.5	31.5	5	33.1	4.5	31.8	3.8	34	5.9	33	4.5
612_9		7.019	S2 20190803		5106.4	8.3	1561	33	69.44	0.911	0.011	34.36	0.93	0.2739	0.0065	0.47516		40.2	2	40.1	2	40.3	1.9	1.02571		80	170	45.4	7	83.5	7.3	37.5	5.8	35.9	2.1	41.4	4	38	2.2	35.1	4.3	37.3	5.5	35	3.3	35.3	5.6	39.5	3.1
612_10		7.009	S2 20190803		5069	74	1508	41	70.24	0.894	0.038	32.7	1.9	0.2636	0.008	0.97267		34.6	2.2	30.9	3	35.2	2.3	1.05263		180	220	32.3	5.5	79.4	6.3	38.4	4.3	35	1.5	40.5	4.4	37.1	2.5	36.3	4.2	40.3	5.6	34.1	2.8	34.4	5.3	37.4	4.2
Average (n = 49)																		39.2		38.915		39.255		1.00677		78.3333		39.385		77.6		38.21		35.455		38		37.095		34.94		37.565		34.69		36.65		36.25
2. S. D.																		3.76745		4.89351		3.65656		0.0519427		98.6577		7.05446		9.22833		5.92298		3.7772		4.27527		3.38385		5.05273		6.51065		3.85795		5.1726		3.80332
Standard value																										46.6		38.8		78.4		38.3		36		38.4		37.9		35.5		37.7		35.6		37.3		37.6
S.D.																										6.9		1.2		0.2		1.4		0.7		0.7		1		0.7		0.8		0.8		0.9		1.1
																										-40.5106		-1.48534		1.03093		0.23554		1.53716		1.05263		2.1701		1.60275		0.359377		2.62323		1.77353		3.72414
Notes
a Correlation between the uncertainties of 207Pb/235U and 206Pb/238U ratios
b Correlation between the uncertainties of 238U/206Pb and 207Pb/206Pb ratios
c. Colors: isotope data with grey color and strikethrough represent highly discordant analyses.
d. To minimize the effects of hydrothermal alteration and contamination of inherited and xenocrystic cores and small mineral inclusions on LA-ICP-MS zircon trace element analyses, we filtered our data using geochemical criteria as follows.
(1) age discordance < 5 %, (2) La content < 1 ppm; (3) Ti < 50 ppm; (4) Light Rare Earth Element Index LREE-I = (Dy/Nd) + (Dy/Sm) > 10 (Bell et al., 2016). Data that cannot meet the criteria have been excluded for the estimation of fO2 using the method in Loucks et al., 2020.
e. We assume the activities of SiO2 and TiO2 are 1.0 and 0.75 for most of the samples, except for samples HB-28 and HB-30, the ɑ(SiO2) and ɑ(TiO2) are assumed to be 1.0 and 1.0 because of the presence of rutile in zircons from the two samples.
References
Bell EA, Boehnke P, Harrison TM. Recovering the primary geochemistry of Jack Hills zircons through quantitative estimates of chemical alteration. Geochimica et Cosmochimica Acta 191, 187–202 (2016).
Loucks RR, Fiorentini ML, Henríquez GJ. New magmatic oxybarometer using trace elements in zircon. Journal of Petrology, (2020).
Ferry JM, Watson EB. New thermodynamic models and revised calibrations for the Ti-in-zircon and Zr-in-rutile thermometers. Contributions to Mineralogy and Petrology 154, 429–437 (2007).
[truncated: 30 more columns]
