# Supplementary material for: Oxidized sulfur-rich arc magmas formed porphyry Cu deposits by 1.88 Ga
Source: Nat Commun. 2021 Apr 13;12:2189. doi: 10.1038/s41467-021-22349-z (PMC8044198; doi:10.1038/s41467-021-22349-z)
Supplement: Supplementary file 8 — Supplementary Data 5 [file 41467_2021_22349_MOESM8_ESM.xlsx]

## Sheet: D5 CA-ID-TIMS zircon U-Pb age
		Dates (Ma)												Composition					Isotopic Ratios
Sample	Zircon fraction	206Pb/238U (Th) a	±2σ abs	206Pb/238U b	±2σ abs	207Pb/235U b	±2σ abs	207Pb/206Pb b	±2σ abs	207Pb/206Pb (Th) a	±2σ abs	Corr. Coef.	% disc c	Th/U d	Mass U (ng)	Pb* (pg) e	Pbc (pg) f	Pb*/Pbc g	206Pb/204Pb h	208Pb/206Pb i	206Pb/238U i	±2σ %	207Pb/235U i	±2σ %	207Pb/206Pb i	±2σ %
HB-18	mz1	1882.08	1.30853	1882.01	1.30855	1884.11	1.85362	1886.41	2.50164	1886.34	2.50174	0.978297	0.233269	0.710218	0.0941293	36.2809	0.340275	106.622	5891.97	0.205303	0.339032	0.0801718	5.39529	0.216389	0.115469	0.135133
HB-18	mz2	1882.05	0.640376	1882	0.640212	1883.75	0.717317	1885.69	1.02321	1885.63	1.02337	0.810102	0.195727	1.13133	0.152769	64.3492	0.183933	349.852	17654.2	0.327032	0.33903	0.0392245	5.39308	0.0837441	0.115423	0.046715
HB-18	mz3	1881.23	1.91602	1881.17	1.91599	1881.79	2.33224	1882.48	3.5136	1882.42	3.51372	0.780449	0.0696212	1.10626	0.0609834	25.541	0.41293	61.8531	3152.4	0.3198	0.338857	0.117434	5.38074	0.272378	0.115217	0.192368
HB-18	z1	1880.77	4.78318	1880.71	4.78326	1883	10.8232	1885.52	21.9	1885.46	21.9003	0.274739	0.255222	0.971196	0.00679139	2.76604	0.652642	4.23822	238.883	0.280764	0.338762	0.293234	5.38831	1.26374	0.115412	1.21588
HB-18	z2	1881.71	1.1983	1881.66	1.19824	1883.18	1.44285	1884.86	2.46948	1884.8	2.46957	0.604864	0.170113	1.05776	0.023542	9.7667	0.199198	49.03	2527.04	0.305772	0.338958	0.0734254	5.38946	0.168465	0.11537	0.133269
HB-18	z3	1881.98	3.46014	1881.93	3.46026	1881.64	7.31583	1881.32	12.8695	1881.26	12.8698	0.730405	-0.0319756	1.05072	0.00562388	2.32978	0.162731	14.3168	751.891	0.303733	0.339014	0.212011	5.37977	0.854427	0.115143	0.71367
HB-18	z5	1881.81	2.34	1881.76	2.33496	1883.7	4.31134	1885.85	8.40081	1885.79	8.40266	0.389579	0.216938	1.2711	0.00511917	2.21681	0.149342	14.8439	745.845	0.367439	0.338979	0.143074	5.39275	0.503338	0.115433	0.465469
HB-20	z1	1826.2	1.18913	1826.13	1.18912	1852.56	1.31291	1882.36	1.98993	1882.28	1.99	0.744024	2.98691	0.748466	0.0491384	18.4543	0.187803	98.2642	5384.53	0.217041	0.327475	0.0747747	5.19963	0.154169	0.115209	0.105631
HB-20	z6	1841.62	1.73927	1841.56	1.73923	1860.26	1.7027	1881.23	2.55431	1881.16	2.55441	0.727592	2.10856	1.07827	0.0251071	10.207	0.217797	46.8648	2405.42	0.312403	0.330656	0.108575	5.24685	0.199651	0.115137	0.138049
HB-20	z7	1848.28	3.69935	1848.22	3.69937	1864.64	4.72856	1883	9.04749	1882.93	9.0476	0.421698	1.8467	1.12193	0.0170516	7.02306	0.716606	9.80045	512.927	0.324932	0.332032	0.230221	5.27387	0.553994	0.11525	0.501295
HB-20	z8	1812.11	2.30552	1812.05	2.3055	1844.6	1.99804	1881.51	3.04717	1881.45	3.04727	0.698383	3.69172	1.05311	0.0155887	6.19122	0.136116	45.4849	2346.24	0.305622	0.324579	0.14595	5.15123	0.234977	0.115155	0.166032
HB-20	z9	1828.75	1.25899	1828.69	1.2589	1853.67	1.22698	1881.8	1.81801	1881.74	1.81814	0.738205	2.82224	1.22005	0.0344409	14.2946	0.151391	94.4218	4691.59	0.353738	0.328003	0.0790669	5.20642	0.144048	0.115174	0.0955968
HB-20	z10	1872.42	1.22304	1872.36	1.223	1878.29	0.99952	1884.86	1.49216	1884.79	1.49224	0.70761	0.66275	0.887293	0.0321278	12.7912	0.14747	86.7378	4616.78	0.256629	0.33703	0.0752627	5.35878	0.116807	0.115369	0.0762864
HB-29	z1	1876.63	0.848302	1876.57	0.848221	1878.71	0.698046	1881.07	1.00574	1881	1.00585	0.735483	0.238873	0.934936	0.0864819	34.8623	0.223335	156.099	8213.12	0.270344	0.337903	0.0520983	5.36138	0.0815697	0.115127	0.0454918
HB-29	z2	1877.29	0.604873	1877.23	0.604764	1879.07	0.698235	1881.11	1.38823	1881.04	1.38831	0.346075	0.206298	0.88288	0.130268	51.9591	0.358968	144.746	7701.21	0.255283	0.338038	0.0371339	5.36364	0.0815864	0.115129	0.069936
HB-29	z4	1876.03	4.52719	1875.97	4.52723	1878.97	5.99734	1882.29	11.6731	1882.22	11.6732	0.380856	0.335662	1.02188	0.0882562	36.2167	5.02988	7.20031	389.298	0.295494	0.337777	0.278143	5.36301	0.700781	0.115205	0.647256
HB-29	z6	1876.39	0.666324	1876.33	0.66619	1878.67	0.801215	1881.26	1.38771	1881.19	1.38781	0.588097	0.262013	1.04918	0.163263	67.3857	0.743625	90.6179	4663.78	0.303384	0.337852	0.0409224	5.36114	0.0936262	0.115139	0.0699054
HB-29	z7	1876.65	0.979848	1876.59	0.979801	1878.65	1.03849	1880.94	1.28723	1880.87	1.28733	0.906666	0.231246	0.895311	0.0826202	33.0283	0.18316	180.324	9564.49	0.258886	0.337906	0.0601795	5.36105	0.121353	0.115119	0.0637037
HB-51	z1	1883.34	1.39325	1883.29	1.39313	1883.88	1.61514	1884.52	2.84956	1884.47	2.84968	0.553	0.0649932	1.45614	0.0236261	10.6118	0.195694	54.2267	2583.68	0.420893	0.339298	0.0853039	5.39384	0.188557	0.115348	0.154899
HB-51	z2	1880.55	1.21479	1880.5	1.21466	1883.91	2.34082	1887.67	4.79187	1887.61	4.79196	0.229961	0.379876	1.38892	0.0629296	27.8625	1.46961	18.9591	926.505	0.401526	0.338718	0.0744711	5.39404	0.273275	0.11555	0.264231
HB-51	z3	1879.66	2.82284	1879.6	2.82284	1883.26	3.48236	1887.31	6.50917	1887.24	6.50926	0.458427	0.408293	1.0793	0.0115749	4.81776	0.363251	13.2629	693.711	0.312034	0.338531	0.17314	5.38999	0.406589	0.115526	0.360141
HB-51	z5	1880.13	1.47977	1880.08	1.47968	1882.62	1.26996	1885.42	2.28921	1885.36	2.28931	0.522447	0.283447	1.27529	0.0281252	12.1769	0.262665	46.3589	2289.04	0.368685	0.33863	0.0907372	5.38591	0.148294	0.115405	0.122952
HB-51	z6	1882.41	1.25833	1882.36	1.25824	1884.75	1.62765	1887.39	2.83333	1887.33	2.83346	0.58942	0.266762	1.26833	0.0294412	12.7478	0.161389	78.9879	3892.49	0.366628	0.339104	0.0770774	5.39935	0.189988	0.115532	0.154033
Notes
a. Corrected for initial Th/U disequilibrium using radiogenic 208Pb and Th/U[magma] = 3.50000.
b. Isotopic dates calculated using the decay constants λ238U = 1.5512500000E-10 and λ235U = 9.8485000000E-10 (Jaffey et al. 1971).
c. % discordance = 100 - (100 * (206Pb/238U date) / (207Pb/206Pb date)).
d. Th contents calculated from radiogenic 208Pb and the 230Th-corrected 206Pb/238U date of the sample, assuming concordance between the U-Pb and Th-Pb systems.
e. Total mass of radiogenic Pb.
f. Total mass of common Pb.
g. Ratio of radiogenic Pb (including 208Pb) to common Pb.
h. Measured ratio corrected for fractionation and spike contribution only.
i. Measured ratios corrected for fractionation, tracer and blank.
References
Jaffey AH, Flynn KF, Glendenin LE, Bentley WC, Essling AM. Precision measurement of half-lives and specific activities of U 235 and U 238. Physical review C 4, 1889 (1971).
