# Supplementary material for: Oxidized sulfur-rich arc magmas formed porphyry Cu deposits by 1.88 Ga
Source: Nat Commun. 2021 Apr 13;12:2189. doi: 10.1038/s41467-021-22349-z (PMC8044198; doi:10.1038/s41467-021-22349-z)
Supplement: Supplementary file 9 — Supplementary Data 6 [file 41467_2021_22349_MOESM9_ESM.xlsx]

## Sheet: D6 LA-ICP-MS Rutile U-Pb age
				Dates (Ma)					Isotopic ratios
Spot No.	Mineral	Duration(s)	Session	207Pb/206Pb age	±2σ abs.	206Pb/238U age	±2σ abs.	Disc (%)	207Pb/206Pb	±2σ abs.	207Pb/235U	±2σ abs.	206Pb/238U	±2σ abs.	Rho a
HB-21-1	Rutile	35.074	S 20191220	1873.7	9.7	1896	140	-1.1	0.11463	0.00074	5.43	0.4	0.3425	0.03	0.93745
HB-21-2	Rutile	35.06	S 20191220	1875.6	9.8	1848	140	1.8	0.11458	0.00069	5.26	0.4	0.3329	0.03	0.95627
HB-21-3	Rutile	35.003	S 20191220	1897	11	1868	140	1.8	0.11609	0.00081	5.37	0.4	0.3367	0.03	0.94467
HB-21-4	Rutile	35.064	S 20191220	1870.4	7.1	1932	150	-3.6	0.11441	0.00061	5.467	0.39	0.3499	0.03	0.92051
HB-21-5	Rutile	35.007	S 20191220	1896.2	8.9	1949	150	-2.8	0.11611	0.0007	5.62	0.41	0.3536	0.031	0.94814
HB-21-6	Rutile	35.198	S 20191220	1899.2	8	1909	140	-0.6	0.11627	0.00071	5.513	0.4	0.3451	0.03	0.89869
HB-21-7	Rutile	35.03	S 20191220	1860.6	8	1787	140	3.8	0.11382	0.0006	5.002	0.36	0.3197	0.028	0.92505
HB-21-8	Rutile	35.014	S 20191220	1920	11	2063	150	-7.9	0.1177	0.00082	6.12	0.44	0.3776	0.033	0.92938
HB-21-9	Rutile	35.011	S 20191220	1875	8.1	1773	130	5.4	0.11482	0.00063	5.023	0.36	0.3168	0.028	0.90441
HB-21-10	Rutile	35.059	S 20191220	1864	10	1770	140	5.6	0.11414	0.00078	5.03	0.38	0.3163	0.028	0.88742
HB-21-11	Rutile	35.052	S 20191220	1874.5	8.5	1845	140	1.4	0.11459	0.0007	5.256	0.38	0.3316	0.029	0.89968
HB-21-12	Rutile	35.237	S 20191220	1870.4	6.9	1989	150	-6.4	0.11441	0.00058	5.73	0.42	0.3621	0.032	0.95084
HB-21-13	Rutile	35.029	S 20191220	1986	11	2017	150	-1.5	0.12204	0.0009	6.2	0.45	0.3678	0.032	0.83725
HB-21-14	Rutile	35.051	S 20191220	1938	11	2019	150	-4.6	0.11888	0.00089	6.03	0.44	0.3681	0.032	0.92691
HB-21-15	Rutile	35.016	S 20191220	1953	12	1915	140	1.8	0.11984	0.00091	5.686	0.41	0.3463	0.03	0.77215
HB-21-16	Rutile	35.003	S 20191220	1866	14	1844	140	1.2	0.11426	0.00091	5.17	0.38	0.3318	0.029	0.95808
HB-21-17	Rutile	35.062	S 20191220	1870.2	9.6	1832	140	2	0.11442	0.00076	5.15	0.38	0.3292	0.029	0.91408
HB-21-18	Rutile	35.012	S 20191220	1884	10	1914	140	-1.8	0.1153	0.00078	5.45	0.4	0.3461	0.03	0.90825
HB-21-19	Rutile	33.785	S 20191220	1873.1	8.3	1905	140	-1.9	0.11469	0.00074	5.351	0.38	0.3441	0.03	0.91394
HB-21-20	Rutile	33.921	S 20191220	1856	10	1841	140	0.8	0.11354	0.00078	5.15	0.38	0.3312	0.029	0.95174
HB-21-21	Rutile	35.006	S 20191220	1907	17	1671	130	12.4	0.1171	0.0012	4.78	0.36	0.2964	0.026	0.90112
HB-21-22	Rutile	35.222	S 20191220	2713	74	2285	170	14.4	0.1941	0.0091	11.53	1.1	0.4258	0.037	0.70375
HB-21-23	Rutile	35.047	S 20191220	2115	29	1866	140	11.1	0.1312	0.0022	6.07	0.45	0.3361	0.029	0.44164
HB-21-24	Rutile	30.488	S 20191220	1897	11	1846	140	2.4	0.1162	0.0011	5.32	0.39	0.3319	0.029	0.88077
HB-21-25	Rutile	33.377	S 20191220	1837	11	1786	130	2.9	0.1124	0.00085	4.97	0.36	0.3196	0.028	0.91416
HB-21-26	Rutile	35.032	S 20191220	2141	37	1719	130	19.1	0.1335	0.0029	5.71	0.45	0.3061	0.027	0.75076
HB-21-27	Rutile	35.008	S 20191220	2154	27	1963	150	9	0.1344	0.0023	6.71	0.53	0.3566	0.031	0.8589
HB-21-28	Rutile	35.099	S 20191220	1918	12	2066	160	-7.8	0.1176	0.0011	6.17	0.46	0.3784	0.033	0.90363
HB-21-29	Rutile	35.042	S 20191220	1915	10	1877	140	2	0.11737	0.00089	5.52	0.41	0.3384	0.03	0.93784
HB-21-30	Rutile	35.009	S 20191220	1976	10	1979	150	-0.2	0.1214	0.0011	6.05	0.45	0.3598	0.031	0.89434
HB-21-31	Rutile	18.37	S 20191220	1937	11	2058	150	-6.2	0.1188	0.0012	6.27	0.47	0.3762	0.033	0.88766
HB-21-32	Rutile	35.039	S 20191220	1841	11	1913	140	-4	0.1126	0.00086	5.333	0.38	0.3458	0.03	0.83793
HB-21-33	Rutile	35.007	S 20191220	1998	10	2217	170	-10.9	0.123	0.001	6.93	0.52	0.4102	0.036	0.90781
HB-21-34	Rutile	35.095	S 20191220	1939	10	2070	150	-7	0.119	0.001	6.18	0.45	0.3792	0.033	0.82469
HB-21-35	Rutile	35.059	S 20191220	2105	12	2510	180	-19.2	0.1306	0.0012	8.45	0.62	0.4764	0.041	0.84147
Secondary reference materials
R19_1	Rutile	8.8787	S 20191220	1880	200	557	52	66.8	0.123	0.018	1.53	0.25	0.0903	0.0088	0.23109
R19_2	Rutile	13.218	S 20191220	2050	140	545	48	71.4	0.13	0.014	1.58	0.2	0.0883	0.0082	0.15354
R19_3	Rutile	35.003	S 20191220	1070	110	527	45	19	0.0655	0.0084	0.736	0.1	0.0853	0.0076	-0.23563
R19_4	Rutile	29.669	S 20191220	780	90	496	42	-7	0.061	0.0074	0.649	0.087	0.08	0.0071	-0.21968
R19_5	Rutile	35.025	S 20191220	890	110	488	42	16	0.0605	0.0079	0.64	0.093	0.0787	0.007	-0.13806
R19_6	Rutile	35.005	S 20191220	1240	130	539	47	30	0.0788	0.0094	1.05	0.23	0.0873	0.0083	0.90297
R19_7	Rutile	27.047	S 20191220	1300	130	580	50	-15	0.0787	0.0098	1	0.14	0.0942	0.0086	0.080774
R19_8	Rutile	33.588	S 20191220	1440	150	519	45	39	0.078	0.012	0.87	0.13	0.084	0.0076	-0.13403
Sugluk_1	Rutile	35.032	S 20191220	1833	25	1714	130	5.9	0.1125	0.0018	4.72	0.35	0.3047	0.026	0.44226
Sugluk_2	Rutile	35.03	S 20191220	1794	22	1745	130	2.6	0.1102	0.0017	4.75	0.35	0.3112	0.027	0.59522
Sugluk_3	Rutile	35.014	S 20191220	1793	20	1798	140	-0.7	0.1099	0.0015	4.87	0.36	0.3219	0.028	0.53002
Sugluk_4	Rutile	35.009	S 20191220	1767	19	1765	130	-0.5	0.1083	0.0015	4.702	0.34	0.3152	0.027	0.54422
Sugluk_5	Rutile	35.068	S 20191220	1763	21	1703	130	3.1	0.108	0.0016	4.545	0.33	0.3027	0.026	0.53675
Sugluk_6	Rutile	20.088	S 20191220	1738	15	1807	140	-4.3	0.1067	0.0015	4.706	0.34	0.3237	0.028	0.47264
Sugluk_7	Rutile	4.2511	S 20191220	1697	51	1868	140	-10.6	0.1041	0.0041	4.86	0.39	0.3363	0.03	0.33197
Sugluk_8	Rutile	9.3357	S 20191220	1950	39	1859	140	4.3	0.1199	0.0034	5.5	0.43	0.3344	0.03	0.63286
