# Supplementary material for: Oxidized sulfur-rich arc magmas formed porphyry Cu deposits by 1.88 Ga
Source: Nat Commun. 2021 Apr 13;12:2189. doi: 10.1038/s41467-021-22349-z (PMC8044198; doi:10.1038/s41467-021-22349-z)
Supplement: Supplementary file 10 — Supplementary Data 7 [file 41467_2021_22349_MOESM10_ESM.xlsx]

## Sheet: D7 LA-ICP-MS zircon Hf isotopes
Spot no. a		Corrected 176Hf/177Hf b	2σ (propagation)	178Hf/177Hf	2σ	176Lu/177Hf	2σ	176Yb/177Hf	2σ	ℇ0Hf	ℇiHf c	2σ	176Hf/177Hf (i)
HB-18: Granodiorite porphyry
HB-18O-1		0.281563	2.4e-05	1.46723	5.6e-05	0.000868	1.1e-05	0.02311	0.00012	-43.213	-1.87224	0.852385	0.281532
HB-18O-2		0.28154	2.3e-05	1.46722	4.6e-05	0.001467	6.8e-05	0.0382	0.002	-44.0264	-3.44895	0.816935	0.281488
HB-18O-3		0.281546	1.8e-05	1.46716	4.3e-05	0.0008641	8.7e-06	0.023	0.0005	-43.8142	-2.47101	0.639327	0.281515
HB-18O-4		0.281545	2.1e-05	1.46716	3.4e-05	0.000859	2.1e-05	0.0241	0.00069	-43.8496	-2.50006	0.745884	0.281514
HB-18O-5		0.281578	3.6e-05	1.46727	7.2e-05	0.001804	7.1e-05	0.045	0.0021	-42.6826	-2.52698	1.27851	0.281514
HB-18O-6		0.281548	2e-05	1.46718	4.3e-05	0.000693	3.9e-05	0.0176	0.0012	-43.7435	-2.18292	0.710358	0.281523
HB-18O-7		0.281549	3.3e-05	1.46724	4.9e-05	0.000914	3e-05	0.02209	0.00073	-43.7081	-2.42778	1.17209	0.281516
HB-18O-8		0.281552	2.9e-05	1.46726	5.9e-05	0.001455	1.8e-05	0.0359	0.00072	-43.602	-3.00757	1.03001	0.2815
HB-18O-9		0.281559	2.5e-05	1.46719	4e-05	0.00132	6.7e-05	0.034	0.0018	-43.3545	-2.58771	0.887913	0.281512
HB-18O-10		0.281569	2.1e-05	1.46718	5.1e-05	0.001226	9.9e-05	0.0345	0.0038	-43.0009	-2.11333	0.745821	0.281525
HB-18O-11		0.281547	2.1e-05	1.46723	7.3e-05	0.000748	1.9e-05	0.01947	0.00069	-43.7788	-2.28821	0.745879	0.28152
Average		0.281554		1.46721		0.00111074		0.0288155		-43.5249	-2.49334		0.281515
2. S. D.		2.33378e-05		7.7112e-05		0.000724166		0.0179595		0.825285	0.862816		2.42956e-05
HB-24: Rhyolitic tuff
HB-24O-1		0.281645	2.5e-05	1.46721	4e-05	0.001874	6.1e-05	0.051	0.0023	-40.3133	-0.236394	0.887642	0.281578
HB-24O-2		0.281616	2.4e-05	1.46721	3.7e-05	0.001373	4.9e-05	0.0396	0.0022	-41.3388	-0.630693	0.852224	0.281567
HB-24O-3		0.281604	1.9e-05	1.46716	3.8e-05	0.001539	3.3e-05	0.04163	0.00092	-41.7632	-1.26745	0.674706	0.281549
HB-24O-4		0.281584	2e-05	1.46721	3.8e-05	0.001017	1.4e-05	0.02786	0.00076	-42.4704	-1.31548	0.710268	0.281548
HB-24O-5		0.281596	2.4e-05	1.4672	4e-05	0.001378	5.9e-05	0.0381	0.0012	-42.0461	-1.3473	0.852285	0.281547
HB-24O-6		0.281628	2.2e-05	1.46719	2.9e-05	0.001726	3.1e-05	0.0496	0.0015	-40.9145	-0.652362	0.781172	0.281566
HB-24O-7		0.28157	1.9e-05	1.46716	3.4e-05	0.001266	1.3e-05	0.03434	0.0009	-42.9655	-2.12856	0.674788	0.281525
HB-24O-8		0.281572	2.4e-05	1.46716	3.2e-05	0.001087	2.3e-05	0.02838	0.00083	-42.8948	-1.83045	0.852357	0.281533
HB-24O-9		0.28167	3e-05	1.46725	4.3e-05	0.00235	0.00022	0.0612	0.006	-39.4292	0.0475675	1.06508	0.281586
HB-24O-10		0.281618	2.4e-05	1.46725	5.6e-05	0.001493	8.6e-05	0.0394	0.0027	-41.2681	-0.711902	0.852218	0.281565
HB-24O-11		0.281584	2.1e-05	1.46715	3.8e-05	0.001182	1.3e-05	0.033	0.00095	-42.4704	-1.52481	0.745781	0.281542
Average		0.281608		1.46719		0.00148045		0.0403736		-41.6249	-1.05435		0.281555
2. S. D.		6.27022e-05		7.05207e-05		0.000775002		0.0203105		2.21731	1.34442		3.78567e-05
HB-28: Plagioclase-phyric andesite porphyry
HB-28O-1		0.281545	2.3e-05	1.46715	3.5e-05	0.000963	2.5e-05	0.0265	0.0012	-43.8496	-2.632	0.816921	0.281511
HB-28O-2		0.281525	1.9e-05	1.46718	3.8e-05	0.000752	1.2e-05	0.02119	0.00057	-44.5568	-3.07458	0.674896	0.281498
HB-28O-3		0.28154	3e-05	1.46721	3.3e-05	0.000729	3.2e-05	0.01953	0.00082	-44.0264	-2.5127	1.06557	0.281514
HB-28O-4		0.281523	1.9e-05	1.46718	3.5e-05	0.0005958	6.8e-06	0.01637	0.00025	-44.6275	-2.94744	0.6749	0.281502
HB-28O-5		0.281538	1.7e-05	1.46718	3.2e-05	0.000745	4.4e-05	0.0211	0.0015	-44.0971	-2.60403	0.603826	0.281511
HB-28O-6		0.281549	2e-05	1.46717	3.9e-05	0.000952	2.8e-05	0.02634	0.00036	-43.7081	-2.47599	0.710356	0.281515
HB-28O-7		0.281586	2.2e-05	1.46724	5.2e-05	0.00161	5.6e-05	0.04273	0.00083	-42.3997	-1.99676	0.781289	0.281528
HB-28O-9		0.28155	2e-05	1.46717	4.3e-05	0.000907	6.3e-05	0.0249	0.0016	-43.6728	-2.38339	0.710353	0.281518
HB-28O-10		0.281533	2.3e-05	1.46722	4.2e-05	0.00065	1.7e-05	0.01702	0.00063	-44.2739	-2.66107	0.816956	0.28151
HB-28O-11		0.281539	2.3e-05	1.46717	2.9e-05	0.000966	4.5e-05	0.0275	0.0012	-44.0617	-2.84888	0.816938	0.281504
HB-28O-12		0.281563	2.1e-05	1.46714	3.6e-05	0.001225	4e-05	0.0344	0.0013	-43.213	-2.32514	0.745837	0.281519
HB-28O-8		0.281574	2.5e-05	1.46729	6.4e-05	0.001291	5.6e-05	0.03563	0.00066	-42.8241	-2.01822	0.887866	0.281528
Average		0.281545		1.46718		0.000917709		0.0252345		-43.8624	-2.58745		0.281512
2. S. D.		3.56794e-05		5.61958e-05		0.000582258		0.0156233		1.26171	0.606727		1.70845e-05
HB-29: Aplite
HB-29O-1		0.281564	2e-05	1.46717	2.9e-05	0.000777	1.2e-05	0.02131	0.00059	-43.1777	-1.72128	0.710318	0.281536
HB-29O-2		0.281606	2.1e-05	1.46718	3.7e-05	0.001422	2.6e-05	0.0377	0.0007	-41.6925	-1.04799	0.745723	0.281555
HB-29O-3		0.281617	2.3e-05	1.46719	4.1e-05	0.002551	4.7e-05	0.075	0.0024	-41.3035	-2.08963	0.816712	0.281526
HB-29O-4		0.281566	2e-05	1.46715	3e-05	0.000996	7.5e-06	0.02627	0.00046	-43.107	-1.92808	0.710313	0.28153
HB-29O-6		0.281593	2.4e-05	1.46721	4e-05	0.00196	0.0001	0.0539	0.0026	-42.1522	-2.19219	0.852294	0.281523
HB-29O-7		0.281596	2e-05	1.46717	3.8e-05	0.00129	0.0001	0.0361	0.0028	-42.0461	-1.23566	0.710237	0.28155
HB-29O-8		0.281575	2.1e-05	1.46715	3.3e-05	0.000978	1e-05	0.02725	0.00058	-42.7887	-1.58563	0.745805	0.28154
HB-29O-9		0.281576	2.1e-05	1.46718	4e-05	0.001363	2.7e-05	0.03516	0.00097	-42.7533	-2.03854	0.745802	0.281527
HB-29O-10		0.281562	2e-05	1.46722	3.6e-05	0.00166	3.6e-05	0.04254	0.00073	-43.2484	-2.91251	0.710323	0.281503
HB-29O-5		0.281624	2.9e-05	1.46722	4.7e-05	0.00281	0.00011	0.0762	0.0031	-41.0559	-2.16962	1.02974	0.281524
Average		0.281584		1.46718		0.00144411		0.03947		-42.4744	-1.86128		0.281532
2. S. D.		3.96919e-05		4.79421e-05		0.00110269		0.0329124		1.40361	1.10703		3.11723e-05
HB-30: Diorite
HB-30-1		0.281572	2.2e-05	1.4672	3.9e-05	0.001315	4.3e-05	0.0332	0.001	-42.8948	-2.1197	0.781328	0.281525
HB-30-2		0.281568	2.3e-05	1.4672	3.9e-05	0.001276	1.8e-05	0.03277	0.00025	-43.0362	-2.21227	0.816854	0.281522
HB-30-3		0.281571	2.4e-05	1.46721	3.8e-05	0.00125	1.5e-05	0.03185	0.00021	-42.9301	-2.07275	0.852361	0.281526
HB-30-4		0.281586	2.2e-05	1.46716	3.8e-05	0.001684	4.2e-05	0.0427	0.00069	-42.3997	-2.09064	0.781289	0.281526
HB-30-5		0.281507	2.4e-05	1.46724	5.3e-05	0.000886	4.8e-05	0.0226	0.0012	-45.1933	-3.88382	0.852554	0.281475
HB-30-7		0.281557	2.2e-05	1.46718	3.7e-05	0.001338	3.4e-05	0.0353	0.0011	-43.4252	-2.68157	0.781369	0.281509
HB-30-8		0.28157	2.2e-05	1.46721	3.6e-05	0.001472	1.6e-05	0.03745	0.00032	-42.9655	-2.3899	0.781333	0.281517
HB-30-9		0.281575	2.5e-05	1.46721	4.2e-05	0.001497	2.6e-05	0.0399	0.0011	-42.7887	-2.24405	0.887863	0.281522
HB-30-10		0.281629	2.6e-05	1.46718	4.2e-05	0.001039	4.4e-05	0.0272	0.0016	-40.8791	0.254705	0.9232	0.281592
HB-30-11		0.281566	2.4e-05	1.46716	3.2e-05	0.001129	3e-05	0.0297	0.0012	-43.107	-2.09681	0.852376	0.281526
HB-30-12		0.281539	2.4e-05	1.46719	4.2e-05	0.001096	7.1e-05	0.0285	0.0022	-44.0617	-3.0138	0.852457	0.2815
HB-30-13		0.281572	2.4e-05	1.46715	4.4e-05	0.001446	2.4e-05	0.0378	0.0011	-42.8948	-2.28589	0.852357	0.28152
HB-30-14		0.281591	2.3e-05	1.46717	3.7e-05	0.001465	1.2e-05	0.03819	0.00084	-42.2229	-1.63524	0.816787	0.281539
HB-30-15		0.281571	1.9e-05	1.46716	4.3e-05	0.001301	2.4e-05	0.03429	0.00047	-42.9301	-2.13745	0.674785	0.281525
HB-30-16		0.281565	2.3e-05	1.46724	4.8e-05	0.001293	4.1e-05	0.03435	0.00086	-43.1423	-2.34038	0.816863	0.281519
Average		0.281569		1.46719		0.00129913		0.03372		-42.9914	-2.19664		0.281523
2. S. D.		5.16829e-05		5.47434e-05		0.000406921		0.010513		1.82764	1.70614		4.80423e-05
HB-32: Granodiorite
HB-32O-1		0.281542	2.6e-05	1.46709	5.4e-05	0.00111	6.3e-05	0.0319	0.0029	-43.9557	-2.92502	0.923486	0.281502
HB-32O-2		0.281561	2.2e-05	1.46717	3.7e-05	0.001626	6.6e-05	0.0437	0.002	-43.2838	-2.90489	0.781358	0.281503
HB-32O-3		0.281554	3.2e-05	1.46713	7.2e-05	0.001212	7.7e-05	0.0367	0.0043	-43.5313	-2.62827	1.13655	0.281511
HB-32O-4		0.28157	2.5e-05	1.46717	3.8e-05	0.001442	7.5e-05	0.0395	0.002	-42.9655	-2.35184	0.887879	0.281518
HB-32O-5		0.281571	2.2e-05	1.46721	3.9e-05	0.001688	9.5e-05	0.0453	0.0032	-42.9301	-2.62841	0.78133	0.281511
HB-32O-6		0.281587	2.3e-05	1.4672	4.9e-05	0.00151	0.00012	0.0406	0.0032	-42.3643	-1.83438	0.816799	0.281533
HB-32O-7		0.281554	2e-05	1.46717	3.4e-05	0.001017	1.4e-05	0.02422	0.00065	-43.5313	-2.38088	0.710343	0.281518
HB-32O-8		0.281555	2.1e-05	1.46718	3.3e-05	0.001028	4.9e-05	0.0273	0.0014	-43.4959	-2.35932	0.745858	0.281518
HB-32O-9		0.281554	2.7e-05	1.46716	4.5e-05	0.001304	2.9e-05	0.0335	0.00055	-43.5313	-2.74498	0.958963	0.281507
HB-32O-10		0.281546	2e-05	1.46718	4e-05	0.000671	1.8e-05	0.01775	0.00046	-43.8142	-2.22604	0.710363	0.281522
Average		0.281559		1.46717		0.0012608		0.034047		-43.3403	-2.4984		0.281514
2. S. D.		2.667e-05		6.73858e-05		0.000632207		0.0177904		0.943119	0.670504		1.88804e-05
HB-33: Quartz monzonite enclave in granodiorite
HB-33-1		0.281626	2.6e-05	1.46719	3.2e-05	0.00189	0.00013	0.0498	0.0033	-40.9852	-0.931445	0.92321	0.281558
HB-33-2		0.281602	2.4e-05	1.46722	4.8e-05	0.001659	3.6e-05	0.0426	0.0016	-41.8339	-1.49071	0.852267	0.281543
HB-33-3		0.281619	2.4e-05	1.46721	3.5e-05	0.001293	8.5e-05	0.0336	0.0028	-41.2327	-0.422662	0.852215	0.281573
HB-33-4		0.281643	2.7e-05	1.4672	3.9e-05	0.001926	7e-05	0.052	0.0015	-40.384	-0.37339	0.95866	0.281574
HB-33-5		0.281615	2.1e-05	1.46718	3.5e-05	0.001262	1.7e-05	0.03359	0.00022	-41.3742	-0.525387	0.745699	0.28157
HB-33-6		0.281622	2.5e-05	1.46721	4e-05	0.00223	0.00025	0.0596	0.0064	-41.1267	-1.50483	0.887715	0.281542
HB-33-7		0.281583	1.8e-05	1.4672	3.2e-05	0.000708	1.6e-05	0.01756	0.00024	-42.5058	-0.958988	0.639243	0.281558
HB-33-8		0.281606	2e-05	1.46719	3.5e-05	0.000988	5.9e-05	0.0259	0.0013	-41.6925	-0.4974	0.710212	0.281571
HB-33-9		0.281594	2.3e-05	1.46717	3.3e-05	0.001179	6.4e-05	0.0319	0.0024	-42.1168	-1.16587	0.816779	0.281552
HB-33-10		0.281577	2e-05	1.46723	3.6e-05	0.000839	2.4e-05	0.02029	0.00058	-42.718	-1.33826	0.710285	0.281547
HB-33-11		0.281627	2.5e-05	1.46718	5e-05	0.00193	0.00018	0.052	0.0056	-40.9498	-0.946677	0.887699	0.281558
HB-33-12		0.281598	2.2e-05	1.46718	3.8e-05	0.001208	1.7e-05	0.03194	0.00039	-41.9754	-1.06061	0.781256	0.281555
HB-33-13		0.281672	3e-05	1.46715	3.7e-05	0.003707	9.1e-05	0.1035	0.0021	-39.3585	-1.60295	1.06507	0.28154
HB-33-14		0.281617	2.7e-05	1.46719	4.3e-05	0.001495	1.8e-05	0.03993	0.00079	-41.3035	-0.749953	0.958749	0.281564
HB-33-15		0.281585	2.2e-05	1.46719	3.3e-05	0.00128	0.00012	0.0331	0.003	-42.4351	-1.61362	0.781292	0.281539
Average		0.281612		1.46719		0.0015564		0.041572		-41.6182	-1.14392		0.281553
2. S. D.		4.96088e-05		4.42498e-05		0.00177888		0.0507925		1.9933	0.746272		2.10139e-05
HB-51: Leucocratic granodiorite porphyry
HB-51O-1		0.281561	2.2e-05	1.46718	3.7e-05	0.001451	3.5e-05	0.0361	0.001	-43.2838	-2.68288	0.781358	0.281509
HB-51O-2		0.281555	2.1e-05	1.46719	3.6e-05	0.001151	1e-05	0.0283	0.00073	-43.4959	-2.51537	0.745858	0.281514
HB-51O-3		0.281548	2.1e-05	1.46724	3.2e-05	0.000688	2e-05	0.01762	0.00039	-43.7435	-2.17658	0.745876	0.281523
HB-51O-4		0.281588	2.3e-05	1.4672	4e-05	0.001242	3e-05	0.02856	0.00068	-42.329	-1.45887	0.816796	0.281544
HB-51O-5		0.281563	2.1e-05	1.46723	3.6e-05	0.001017	3.3e-05	0.02313	0.00093	-43.213	-2.06126	0.745837	0.281527
HB-51O-6		0.281559	2e-05	1.46721	3.8e-05	0.000951	4.4e-05	0.02354	0.00081	-43.3545	-2.11959	0.710331	0.281525
HB-51O-7		0.281549	2e-05	1.46724	3.9e-05	0.000654	2.4e-05	0.01549	0.00048	-43.7081	-2.09793	0.710356	0.281526
HB-51O-8		0.28156	2.3e-05	1.46714	5e-05	0.001317	4.8e-05	0.0356	0.0015	-43.3191	-2.54839	0.816877	0.281513
HB-51O-9		0.281562	2.8e-05	1.46718	4.5e-05	0.00124	0.00013	0.0333	0.0042	-43.2484	-2.37968	0.994452	0.281518
HB-51O-10		0.281561	2.8e-05	1.46725	4.8e-05	0.001588	3.3e-05	0.0388	0.0012	-43.2838	-2.85668	0.994456	0.281504
Average		0.281561		1.4672		0.001079		0.0268489		-43.2995	-2.22673		0.281522
2. S. D.		2.33047e-05		6.36195e-05		0.000550652		0.0149631		0.824115	0.730003		2.05558e-05
HB-61: Plagioclase-phyric andesite porphyry
HB-61O-Hf-1		0.281568	2.4e-05	1.46715	4.4e-05	0.001539	4.7e-05	0.04319	0.00097	-43.0362	-2.54592	0.85237	0.281513
HB-61O-Hf-3		0.281562	3.1e-05	1.46723	5e-05	0.001144	2.2e-05	0.02939	0.00066	-43.2484	-2.25789	1.101	0.281521
HB-61O-Hf-4		0.281549	2.2e-05	1.46724	3.4e-05	0.000777	1.3e-05	0.02098	0.00057	-43.7081	-2.25398	0.781392	0.281521
HB-61O-Hf-5		0.281538	1.9e-05	1.46721	3.1e-05	0.000862	4.9e-05	0.0241	0.0019	-44.0971	-2.75246	0.674864	0.281507
HB-61O-Hf-6		0.281541	2.7e-05	1.46715	4.4e-05	0.0009741	7.5e-06	0.02476	0.00036	-43.991	-2.78813	0.959008	0.281506
HB-61O-Hf-7		0.281554	2.1e-05	1.4672	3.2e-05	0.000937	4.3e-05	0.02602	0.00075	-43.5313	-2.27939	0.74586	0.281521
HB-61O-Hf-8		0.281551	2.9e-05	1.46712	3e-05	0.000746	1.8e-05	0.01887	0.00057	-43.6374	-2.14362	1.03001	0.281524
HB-61O-Hf-9		0.281546	1.9e-05	1.46718	3.1e-05	0.000772	1e-05	0.0215	0.0003	-43.8142	-2.35417	0.674845	0.281518
HB-61O-Hf-2		0.28156	3.3e-05	1.46718	4.8e-05	0.001656	1.6e-05	0.0487	0.0011	-43.3191	-2.97846	1.17204	0.281501
Average		0.281551		1.46718		0.000968888		0.0261012		-43.633	-2.42195		0.281517
2. S. D.		2.02396e-05		8.68101e-05		0.000530997		0.0152754		0.715725	0.48768		1.37323e-05
Averages
FC1 (n = 13)		0.282184	3.12582e-05	1.46717	3.71966e-05	0.00124626	0.00115823	0.0372238	0.0345981
MUN1 (n = 5)		0.282127	7.79744e-06	1.46716	2.30043e-05	0.00065716	0.000858013	0.01759	0.000346121
MUN3 (n = 5)		0.282127	1.86226e-05	1.46717	3.94614e-05	0.00338038	0.000858013	0.09683	0.0252275
OGC (n = 13)		0.280636	5.44403e-05	1.46717	3.45914e-05	0.00115899	0.000788105	0.0300092	0.0226421
R33 (n = 13)		0.28275	2.15383e-05	1.46717	2.93729e-05	0.00186862	0.00123143	0.0538254	0.037773
91500 (n = 13)		0.282309	3.01271e-05	1.46716	6.08078e-05	0.000336666	8.98886e-05	0.00901554	0.00242015
Plesovice (n = 32)		0.282481	1.69685e-05	1.46717	2.34375e-05	9.82537e-05	2.36837e-05	0.00393525	0.000985517
FC1_1		0.282189	2.5e-05	1.4672	3.9e-05	0.0015642	5e-06	0.04873	0.00067
FC1_2		0.282205	2.6e-05	1.46717	3.7e-05	0.002564	6e-06	0.0749	0.00076
FC1_3		0.282189	2.2e-05	1.46717	4.6e-05	0.001193	1e-05	0.03692	0.0003
FC1_4		0.282169	2.4e-05	1.46718	3.2e-05	0.0012581	1.5e-06	0.03818	0.00063
FC1_5		0.282197	2.3e-05	1.46721	3.8e-05	0.001474	2.6e-05	0.0454	0.0013
FC1_6		0.282182	1.9e-05	1.46715	4.4e-05	0.000599	1.4e-06	0.01712	0.00023
FC1_7		0.282161	2e-05	1.46717	4.3e-05	0.001057	1.2e-05	0.03142	0.00018
FC1_8		0.282201	2.7e-05	1.46716	4.4e-05	0.001988	4.4e-05	0.0589	0.0024
FC1_9		0.282197	1.9e-05	1.46718	4e-05	0.001307	1.9e-05	0.03839	0.00091
FC1_10		0.282169	2.2e-05	1.46715	4.5e-05	0.0012145	1.4e-06	0.03645	0.00049
FC1_11		0.282167	2.2e-05	1.46714	4.6e-05	0.000834	3.2e-05	0.02457	0.00077
FC1_12		0.282164	2.2e-05	1.46717	5.3e-05	0.000417	1.5e-05	0.01201	0.00024
FC1_13		0.282196	3.1e-05	1.46718	5.4e-05	0.0007316	9.4e-06	0.02092	0.0003
Average		0.282184		1.46717		0.00124626		0.0372238
2. S. D.		3.12582e-05		3.71966e-05		0.00115823		0.0345981
MUN1_1		0.28213	1.8e-05	1.46718	2.8e-05	0.000656	1.9e-06	0.01788	0.00023
MUN1_2		0.282126	1.8e-05	1.46716	2.7e-05	0.0006538	1.8e-06	0.01751	0.0002
MUN1_3		0.282132	2.1e-05	1.46717	2.9e-05	0.0006559	1.9e-06	0.01743	0.0002
MUN1_4		0.282122	1.7e-05	1.46715	3.5e-05	0.0006585	2.1e-06	0.01753	0.00021
MUN1_5		0.282126	1.9e-05	1.46716	2.5e-05	0.0006616	2.5e-06	0.0176	0.00023
Average		0.282127		1.46716		0.00065716		0.01759
2. S. D.		7.79744e-06		2.30043e-05		5.97762e-06		0.000346121
MUN3_1		0.28213	2e-05	1.46719	2.9e-05	0.0029399	7e-06	0.08398	0.00065
MUN3_2		0.282136	2.3e-05	1.46719	4.3e-05	0.0029312	5.6e-06	0.08354	0.00054
MUN3_3		0.282115	2.3e-05	1.46716	3.1e-05	0.003452	1.2e-05	0.09892	0.00048
MUN3_4		0.28212	2.1e-05	1.46714	2.9e-05	0.003771	1.3e-05	0.10811	0.00063
MUN3_5		0.282135	2.2e-05	1.46717	2.9e-05	0.0038078	2.6e-06	0.1096	0.0011
Average		0.282127		1.46717		0.00338038		0.09683
2. S. D.		1.86226e-05		3.94614e-05		0.000858013		0.0252275
OGC_1		0.280644	2.2e-05	1.46715	3.7e-05	0.0012	1.1e-05	0.03339	0.00088
OGC_2		0.280661	2.3e-05	1.46718	3.4e-05	0.0013959	8.9e-06	0.0384	0.001
OGC_3		0.280611	2.1e-05	1.46715	3.2e-05	0.000886	6e-05	0.0228	0.0021
OGC_4		0.28062	2e-05	1.46715	3.6e-05	0.000877	1.3e-05	0.02205	0.00042
OGC_5		0.280638	2.2e-05	1.46716	3.3e-05	0.000979	1e-05	0.02376	0.00057
OGC_6		0.28062	2.4e-05	1.4672	4.2e-05	0.001092	2.7e-05	0.02781	0.00041
OGC_7		0.280612	2.3e-05	1.46719	3.4e-05	0.001001	7.7e-05	0.0251	0.002
OGC_8		0.280635	2e-05	1.46717	4.5e-05	0.001061	3.5e-05	0.0273	0.00059
OGC_9		0.280613	2e-05	1.46718	3.8e-05	0.000747	1.6e-05	0.01823	0.00048
OGC_10		0.280634	2.1e-05	1.46719	3.2e-05	0.001415	6.1e-05	0.038	0.002
OGC_11		0.280623	2.3e-05	1.46715	3.6e-05	0.001161	1.3e-05	0.02855	0.00025
OGC_12		0.280712	2.2e-05	1.46716	4.1e-05	0.0023	2.3e-05	0.0618	0.0017
OGC_13		0.280639	2.3e-05	1.46717	3.3e-05	0.000952	2.2e-05	0.02293	0.00028
Average		0.280636		1.46717		0.00115899		0.0300092
2. S. D.		5.44403e-05		3.45914e-05		0.000788105		0.0226421
R33_1		0.282739	1.7e-05	1.46716	3.5e-05	0.001025	1.7e-05	0.02916	0.00028
R33_2		0.28276	2.7e-05	1.46716	3.8e-05	0.0026407	9e-06	0.0782	0.001
R33_3		0.282755	2.1e-05	1.46714	3.6e-05	0.001909	4e-05	0.05391	0.00085
R33_4		0.282751	2.4e-05	1.46716	3.8e-05	0.0013154	7.2e-06	0.03884	0.00087
R33_5		0.282765	2.3e-05	1.46715	3.2e-05	0.002179	5.9e-05	0.0657	0.003
R33_6		0.282766	2.1e-05	1.46717	4.7e-05	0.001954	1.3e-05	0.05542	0.00044
R33_7		0.282737	2e-05	1.46716	3.4e-05	0.002384	7e-05	0.0699	0.0031
R33_8		0.28274	2.3e-05	1.46716	4.3e-05	0.001984	4.6e-05	0.0549	0.0019
R33_9		0.282741	2.1e-05	1.46717	3.1e-05	0.001571	3.6e-05	0.04393	0.00048
R33_10		0.282737	2e-05	1.46718	4.2e-05	0.000849	1.2e-05	0.02278	0.00011
R33_11		0.282753	2e-05	1.46719	3.5e-05	0.00129	0.00012	0.0351	0.0033
R33_12		0.28276	2.4e-05	1.46715	4.6e-05	0.002721	2.3e-05	0.08139	0.00098
R33_13		0.282744	2.3e-05	1.46719	4.6e-05	0.00247	0.00018	0.0705	0.0045
Average		0.28275		1.46717		0.00186862		0.0538254
2. S. D.		2.15383e-05		2.93729e-05		0.00123143		0.037773
91500_1		0.282309	2.1e-05	1.46716	3.6e-05	0.0003842	1.7e-06	0.01054	0.00017
91500_2		0.282303	2.8e-05	1.46717	4.3e-05	0.0003889	1.2e-06	0.01052	0.00019
91500_3		0.282318	2.5e-05	1.46716	4.4e-05	0.0003505	6.4e-06	0.009385	7.6e-05
91500_4		0.282326	2.4e-05	1.46715	4.4e-05	0.0002846	2.5e-06	0.00763	0.00011
91500_5		0.282311	2.4e-05	1.46718	4.2e-05	0.00028099	5e-07	0.00757	0.00015
91500_6		0.28232	2.6e-05	1.46715	4.8e-05	0.0002981	1.4e-06	0.00792	0.00016
91500_7		0.282302	2.5e-05	1.46717	4.1e-05	0.0003193	4.4e-07	0.0087	0.00017
91500_8		0.282313	2.3e-05	1.46716	5e-05	0.0002765	5.3e-07	0.00743	0.00016
91500_9		0.28232	2.3e-05	1.46721	4.4e-05	0.0002938	3.6e-06	0.00777	6.3e-05
91500_10		0.282283	2.8e-05	1.46718	4.4e-05	0.0003674	5.7e-06	0.009777	7.1e-05
91500_11		0.282294	2.6e-05	1.46713	4.8e-05	0.0003812	1.1e-06	0.01014	0.00019
91500_12		0.282333	2.5e-05	1.46721	4e-05	0.0003804	1.3e-06	0.01003	0.00011
91500_13		0.282286	3e-05	1.4671	4.1e-05	0.00037077	3.4e-07	0.00979	0.00013
Average		0.282309		1.46716		0.000336666		0.00901554
2. S. D.		3.01271e-05		6.08078e-05		8.98886e-05		0.00242015
Plesovice_1		0.282479	1.8e-05	1.46716	2.8e-05	0.00010876	8.2e-07	0.004452	5.1e-05
Plesovice_2		0.282478	1.9e-05	1.46717	3.4e-05	0.0001064	1.2e-06	0.004337	2.9e-05
Plesovice_3		0.282482	1.8e-05	1.46718	3.2e-05	0.0001035	1.3e-06	0.004245	3.5e-05
Plesovice_4		0.282483	1.6e-05	1.46716	3e-05	9.98e-05	1.8e-06	0.00406	1.8e-05
Plesovice_5		0.282503	1.7e-05	1.46715	3.3e-05	9.42e-05	3.1e-06	0.003836	6.1e-05
Plesovice_6		0.282476	1.9e-05	1.46718	2.5e-05	9.42e-05	3.4e-06	0.003816	9.4e-05
Plesovice_7		0.28248	1.9e-05	1.46716	3e-05	9.27e-05	3.7e-06	0.003769	9.4e-05
Plesovice_8		0.282481	2e-05	1.46718	2.8e-05	9.81e-05	3.1e-06	0.00395	6.6e-05
Plesovice_9		0.282468	1.9e-05	1.46718	3.3e-05	0.0001036	1.7e-06	0.004156	2.2e-05
Plesovice_10		0.282489	1.8e-05	1.46717	3.6e-05	0.0001062	1.3e-06	0.004246	3.3e-05
Plesovice_11		0.282498	2e-05	1.46719	3.6e-05	0.0001113	7.8e-07	0.004422	3.8e-05
Plesovice_12		0.282479	1.9e-05	1.46717	3.6e-05	0.00011414	7.3e-07	0.004541	4.5e-05
Plesovice_13		0.282471	2e-05	1.46716	2.9e-05	0.00011644	7.4e-07	0.004654	6.4e-05
Plesovice_14		0.282486	1.9e-05	1.46716	3.5e-05	0.0001185	1e-06	0.004749	6.2e-05
Plesovice_15		0.28248	1.9e-05	1.46718	3.2e-05	0.00011382	9.5e-07	0.004556	3.8e-05
Plesovice_16		0.282465	1.8e-05	1.46715	3.8e-05	0.0001116	1.2e-06	0.00447	2.6e-05
Plesovice_17		0.282475	1.8e-05	1.46717	4.2e-05	0.0001106	1.5e-06	0.004447	2.6e-05
Plesovice_18		0.282479	1.8e-05	1.4672	3e-05	0.0001082	1.6e-06	0.004362	2.9e-05
Plesovice_19		0.282484	1.8e-05	1.46717	2.8e-05	0.0001036	2.8e-06	0.004176	4.7e-05
Plesovice_20		0.282474	1.9e-05	1.46719	3e-05	9.7e-05	3.8e-06	0.003934	9.2e-05
Plesovice_21		0.282486	1.8e-05	1.46717	2.9e-05	9.168e-05	4.7e-07	0.00365	5.8e-05
Plesovice_22		0.282469	2e-05	1.46715	3.6e-05	8.777e-05	4.8e-07	0.003488	4.6e-05
Plesovice_23		0.282487	1.7e-05	1.46717	3.8e-05	8.497e-05	7e-07	0.003385	3.9e-05
Plesovice_24		0.282494	1.9e-05	1.46716	3.4e-05	8.259e-05	9.2e-07	0.003305	2.5e-05
Plesovice_25		0.282471	2e-05	1.46717	3.4e-05	8.01e-05	1.4e-06	0.003202	1.9e-05
Plesovice_26		0.282489	1.8e-05	1.46718	3.3e-05	7.77e-05	1.5e-06	0.003125	3.6e-05
Plesovice_27		0.282476	1.8e-05	1.46717	3.2e-05	8.03e-05	1.9e-06	0.003213	3.7e-05
Plesovice_28		0.28249	1.6e-05	1.46717	2.9e-05	8.39e-05	1.7e-06	0.003306	2.2e-05
Plesovice_29		0.28248	1.7e-05	1.46717	2.8e-05	8.71e-05	1e-06	0.003392	1.3e-05
Plesovice_30		0.28248	1.7e-05	1.46717	3.3e-05	8.934e-05	8.9e-07	0.00346	2.2e-05
Plesovice_31		0.282479	2.2e-05	1.46716	3.5e-05	9.134e-05	6.5e-07	0.003538	2.3e-05
Plesovice_32		0.282488	1.9e-05	1.46717	3.2e-05	9.467e-05	4.5e-07	0.003686	3.9e-05
Average		0.282481		1.46717		9.82537e-05		0.00393525
2. S. D.		1.69685e-05		2.34375e-05		2.36837e-05		0.000985517
Notes
a.The reported spot numbers for samples are same to the corresponding LA-ICP-MS U-Pb analyses.
b. Final radiogenic Hf isotopic ratio corrected for mass bias and interferences of 176Yb and 176Lu on 176Hf.
c. Initial radiogenic Hf isotopic ratios were calculated at the age acquired from CA-ID-TIMS (1880 Ma) using the 176Hf/177Hf and 176Lu/177Hf ratios and 176Lu decay constant of 1.867 * 10-11 (Scherer et al., 2001). The result is reported to be relative to the Chondrite Uniform Reservior (CHUR) that is reported in Bouvier et al. (2008).
References
Bouvier A, Vervoort JD, Patchett PJ. The Lu–Hf and Sm–Nd isotopic composition of CHUR: Constraints from unequilibrated chondrites and implications for the bulk composition of terrestrial planets. Earth and Planetary Science Letters 273, 48–57 (2008).
Scherer E, Munker C, Mezger K. Calibration of the lutetium-hafnium clock. Science 293, 683–687 (2001).
