# Supplementary material for: Oxidized sulfur-rich arc magmas formed porphyry Cu deposits by 1.88 Ga
Source: Nat Commun. 2021 Apr 13;12:2189. doi: 10.1038/s41467-021-22349-z (PMC8044198; doi:10.1038/s41467-021-22349-z)
Supplement: Supplementary file 11 — Supplementary Data 8 [file 41467_2021_22349_MOESM11_ESM.xlsx]

## Sheet: D8 SIMS zircon O isotopes
Spot No. a	Session b	18O/16O	1σ (%) inter-session	δ18O (VSMOW)	2σ (‰)	Delta OH (%)
HB-18: Granodiorite porphyry
HB-18O-1	IP19029B	0.00201979	0.0157825	7.2742	0.31565	-5.56676
HB-18O-2	IP19029B	0.00201728	0.0121598	6.02232	0.243197	26.4248
HB-18O-3	IP19029B	0.00201801	0.00981817	6.38694	0.196363	-8.17325
HB-18O-4	IP19029B	0.00201754	0.0108898	6.1547	0.217797	26.5601
HB-18O-5	IP19029B	0.00201701	0.0129831	5.88948	0.259661	37.1242
HB-18O-6	IP19029B	0.00201842	0.0130177	6.59426	0.260353	-11.2473
HB-18O-7	IP19029B	0.00201704	0.0120269	5.90288	0.240537	-0.849463
HB-18O-8	IP19029B
HB-18O-9	IP19029B	0.00201835	0.011719	6.55703	0.234379	-8.37924
HB-18O-10	IP19029B	0.00201769	0.0110101	6.22984	0.220202	16.7178
HB-18O-11	IP19029B	0.00201797	0.013799	6.36828	0.275979	-5.13265
Average		0.00201791	0.0123206	6.33799		6.74783
2. S. D.		1.65292e-06	0.00337281	0.824318		36.0718
HB-24: Rhyolitic tuff
HB-24O-1	IP19029B	0.00201768	0.0125928	6.22267	0.251856	4.31426
HB-24O-2	IP19029B	0.00201807	0.0130808	6.42068	0.261616	41.1092
HB-24O-3	IP19029B	0.00201905	0.0111143	6.90529	0.222286	11.4297
HB-24O-4	IP19029B	0.00201925	0.0127173	7.00604	0.254347	22.8248
HB-24O-5	IP19029B	0.00201952	0.0138855	7.14172	0.27771	-4.93587
HB-24O-6	IP19029B	0.00201818	0.0126348	6.47554	0.252696	10.5019
HB-24O-7	IP19029B	0.00201971	0.0115478	7.23442	0.230956	0.29591
HB-24O-8	IP19029B	0.00201819	0.0127868	6.47776	0.255737	3.21342
HB-24O-9	IP19029B	0.00201781	0.0126388	6.28996	0.252777	6.70763
HB-24O-10	IP19029B	0.00201887	0.0145193	6.81698	0.290387	10.4876
HB-24O-11	IP19029B	0.00201984	0.0103357	7.30095	0.206715	1.83093
Average		0.00201874	0.0125322	6.75382	0.250644	9.79813
2. S. D.		1.57035e-06	0.00236725	0.783141	0.047345	25.3578
HB-28: Plagioclase-phyric andesite porphyry
HB-28O-1	IP19029B	0.00201855	0.0134627	6.65815	0.269255	-2.92003
HB-28O-2	IP19029B	0.00201999	0.0116189	7.37613	0.232379	0.351604
HB-28O-3	IP19029B	0.00201925	0.0131662	7.00553	0.263325	1.91525
HB-28O-4	IP19029B	0.00201967	0.0108088	7.21696	0.216175	-5.51328
HB-28O-5	IP19029B	0.00201984	0.0111775	7.30008	0.22355	2.11693
HB-28O-6	IP19029B	0.00201974	0.0100222	7.25199	0.200444	-0.275478
HB-28O-7	IP19029B	0.00201956	0.0104926	7.16154	0.209853	7.55009
HB-28O-9	IP19029B	0.00201926	0.0126788	7.01019	0.253575	-5.35401
HB-28O-10	IP19029B	0.00201924	0.0146838	7.00293	0.293676	-7.93859
HB-28O-11	IP19029B	0.00201942	0.0125701	7.09278	0.251403	-2.89404
HB-28O-12	IP19029B	0.00201933	0.0110465	7.04471	0.220929	7.88579
HB-28O-8	IP19029B	0.00201949	0.0137447	7.12754	0.274894	132.057
Average		0.00201944	0.0119753	7.10191	0.239506	-0.461434
2. S. D.		7.83372e-07	0.0028855	0.39067	0.05771	10.2797
HB-29: Aplite
HB-29O-1	IP19029B	0.00201637	0.0135174	5.56847	0.270349	7.96269
HB-29O-2	IP19029B	0.00201655	0.0135265	5.66078	0.27053	11.5466
HB-29O-3	IP19029B	0.00201716	0.0111652	5.96699	0.223303	29.7776
HB-29O-4	IP19029B	0.00201695	0.0128756	5.85948	0.257512	8.56581
HB-29O-6	IP19029B	0.00201626	0.0121155	5.51496	0.24231	6.36218
HB-29O-7	IP19029B	0.00201649	0.0148157	5.63054	0.296314	5.53801
HB-29O-8	IP19029B	0.00201662	0.0114134	5.69292	0.228267	-1.34751
HB-29O-9	IP19029B	0.0020167	0.0134554	5.73481	0.269108	12.7742
HB-29O-10	IP19029B	0.00201798	0.0137318	6.37584	0.274636	-3.47083
HB-29O-5	IP19029B	0.00201467	0.0125989	4.72311	0.251978	254.026
Average		0.00201679	0.0129574	5.77831	0.259148	8.63432
2. S. D.		1.05863e-06	0.00237173	0.527942	0.0474345	19.1577
HB-30: Diorite
HB-30O-1	IP20013	0.00201693	0.0089448	5.84851	0.178896
HB-30O-2	IP20013	0.00201662	0.0103743	5.69505	0.207486
HB-30O-3	IP20013	0.00201689	0.0111278	5.82975	0.222555
HB-30O-4	IP20013	0.00201641	0.0112915	5.5896	0.22583
HB-30O-5	IP20013	0.0020168	0.0125757	5.78417	0.251513
HB-30O-6	IP20013	0.00201665	0.0106638	5.71092	0.213277
HB-30O-7	IP20013	0.00201647	0.00960202	5.61931	0.19204
HB-30O-8	IP20013	0.0020165	0.00944144	5.63677	0.188829
HB-30O-9	IP20013	0.00201656	0.00942711	5.66281	0.188542
HB-30O-10	IP20013	0.00201661	0.0105921	5.68918	0.211842
HB-30O-11	IP20013	0.00201649	0.0112463	5.62987	0.224927
HB-30O-12	IP20013	0.00201679	0.00976029	5.77904	0.195206
HB-30O-13	IP20013	0.00201653	0.0131085	5.64801	0.262169
HB-30O-14	IP20013	0.00201613	0.0109941	5.45142	0.219882
HB-30O-15	IP20013	0.00201646	0.0100092	5.61385	0.200184
Average		0.00201659	0.0106106	5.67922	0.212212
2. S. D.		4.10833e-07	0.00233523	0.204884	0.0467045
HB-32: Granodiorite
HB-32O-1	IP19029B	0.00201598	0.0142586	5.37484	0.285172	9.93588
HB-32O-2	IP19029B	0.00201617	0.0130308	5.47133	0.260616	3.43711
HB-32O-3	IP19029B	0.00201668	0.0146099	5.72357	0.292197	4.99024
HB-32O-4	IP19029B	0.00201613	0.0113584	5.44982	0.227169	-6.47904
HB-32O-5	IP19029B	0.00201548	0.0104885	5.12732	0.20977	11.168
HB-32O-6	IP19029B	0.00201654	0.0139588	5.65335	0.279176	-3.29523
HB-32O-7	IP19029B	0.00201592	0.0126641	5.34376	0.253283	-6.20083
HB-32O-8	IP19029B	0.00201664	0.0111606	5.70319	0.223213	-4.34195
HB-32O-9	IP19029B	0.00201607	0.0116023	5.42055	0.232047	5.22986
HB-32O-10	IP19029B	0.00201783	0.0120447	6.2985	0.240894	-14.0494
Average		0.00201634	0.0125177	5.55662	0.250354
2. S. D.		1.27449e-06	0.00283896	0.635594	0.0567792
HB-33: Quartz monzonite in granodiorite
HB-33O-1	IP20013	0.00201671	0.0117088	5.74098	0.234176
HB-33O-2	IP20013	0.00201678	0.0104399	5.77565	0.208799
HB-33O-3	IP20013	0.00201674	0.0144502	5.75638	0.289005
HB-33O-4	IP20013	0.00201555	0.0147729	5.16342	0.295458
HB-33O-5	IP20013	0.00201691	0.0110168	5.84022	0.220337
HB-33O-6	IP20013	0.00201705	0.011377	5.9092	0.227541
HB-33O-7	IP20013	0.00201675	0.0115759	5.76192	0.231517
HB-33O-8	IP20013	0.00201646	0.00858795	5.61428	0.171759
HB-33O-9	IP20013	0.00201569	0.0109058	5.23193	0.218116
HB-33O-10	IP20013	0.00201476	0.011535	4.76559	0.230699
HB-33O-11	IP20013	0.0020165	0.0100212	5.63477	0.200425
HB-33O-12	IP20013	0.00201672	0.0129932	5.74465	0.259864
HB-33O-13	IP20013	0.00201706	0.0122725	5.91286	0.24545
HB-33O-14	IP20013	0.00201673	0.00780455	5.752	0.156091
HB-33O-15	IP20013	0.0020164	0.0112506	5.58438	0.225013
HB-33O-16	IP20013	0.00201696	0.0105141	5.8645	0.210282
HB-33O-17	IP20013	0.00201714	0.0113815	5.95539	0.22763
HB-33O-18	IP20013	0.00201718	0.0088796	5.97414	0.177592
HB-33O-19	IP20013	0.00201743	0.011037	6.10021	0.220739
Average		0.00201661	0.0111855	5.68855	0.22371
2. S. D.		1.28849e-06	0.00348301	0.642575	0.0696601
HB-51: Leucocratic granodiorite porphyry
HB-51O-1	IP19029B	0.00201772	0.0125267	6.24512	0.250535	4.21506
HB-51O-2	IP19029B	0.0020174	0.0135497	6.08413	0.270994	10.3032
HB-51O-3	IP19029B	0.00201833	0.0121929	6.54669	0.243858	-10.3142
HB-51O-4	IP19029B	0.00201703	0.0148833	5.90137	0.297666	14.093
HB-51O-5	IP19029B	0.0020179	0.0132499	6.3314	0.264998	-13.5877
HB-51O-6	IP19029B	0.00201743	0.0140733	6.09967	0.281466	4.0162
HB-51O-7	IP19029B	0.00201768	0.0117456	6.22564	0.234913	-11.2595
HB-51O-8	IP19029B	0.00201803	0.01157	6.39779	0.2314	3.66889
HB-51O-9	IP19029B	0.00201832	0.0120024	6.54394	0.240048	10.3465
HB-51O-11	IP19029B	0.00201418	0.0121083	4.4764	0.242166	6.7415
HB-51O-10	IP19029B	0.00201674	0.0109618	5.75493	0.219236	209.068
Average		0.0020174	0.0127902	6.08521	0.255804
2. S. D.		2.40969e-06	0.00220173	1.20172	0.0440347
HB-61: Plagioclase-phyric andesite porphyry
HB-61O-1	IP19029B	0.00201838	0.0137541	6.57215	0.275082	26.8135
HB-61O-3	IP19029B	0.00201832	0.0135513	6.54416	0.271025	8.19925
HB-61O-4	IP19029B	0.00201883	0.0129017	6.79756	0.258034	13.9648
HB-61O-5	IP19029B	0.00201881	0.0115105	6.78782	0.23021	8.24956
HB-61O-6	IP19029B	0.00201846	0.0104762	6.61213	0.209524	-2.51708
HB-61O-7	IP19029B	0.00201833	0.0126704	6.54728	0.253407	5.24113
HB-61O-8	IP19029B	0.00201842	0.0125592	6.59338	0.251184	-1.90871
HB-61O-9	IP19029B	0.00201821	0.0150969	6.48727	0.301939	-2.57735
HB-61O-2	IP19029B	0.00201737	0.0105209	6.06801	0.210418	283.276
Average		0.00201847	0.012815	6.61772	0.256301
2. S. D.		4.58169e-07	0.00281798	0.228491	0.0563596
Reference materials
S0022@11	IP19029B	0.00202169	0.0121453	8.22295	0.242905	-17.19		IMF reference values	18O/16O	δ18O(SMOW)	spots on unkowns	65
S0022@12	IP19029B	0.0020218	0.0118532	8.27698	0.237063	-1.00927		S0081_UAMT	0.00201497	4.87
S0022@13	IP19029B	0.00202214	0.0145357	8.44867	0.290714	-1.01979		S0022 TEM2	0.00202174	8.24715
S0022@14	IP19029B	0.00202219	0.0117311	8.4725	0.234622	6.33055
S0022@15	IP19029B	0.00202169	0.0115816	8.22413	0.231633	12.1729
S0022@16	IP19029B	0.00202167	0.0113491	8.21377	0.226983	-12.6998
S0022@17	IP19029B	0.00202107	0.0121758	7.91619	0.243517	8.33285
S0022@17	IP19029B	0.00202175	0.0126479	8.25426	0.252959	2.85264
S0022@18	IP19029B	0.00202125	0.0107388	8.00489	0.214776	3.05017
S0022@19	IP19029B	0.00202161	0.0118997	8.18259	0.237993	-19.0545
S0022@20	IP19029B	0.00202163	0.013809	8.1943	0.27618	-15.1091
S0022@21	IP19029B	0.00202187	0.014018	8.31205	0.28036	-8.15902
S0022@22	IP19029B	0.00202153	0.0128503	8.14418	0.257007	-2.76835
S0022@23	IP19029B	0.00202185	0.011425	8.3059	0.228501	9.81264
S0022@24	IP19029B	0.00202182	0.0146045	8.29094	0.292091	-1.46241
S0022@25	IP19029B	0.00202218	0.0114336	8.46567	0.228672	-13.8822
S0022@26	IP19029B	0.00202162	0.0135117	8.18828	0.270234	-9.27599
S0022@27	IP19029B	0.0020218	0.0132755	8.27989	0.26551	-9.65995
S0022@28	IP19029B	0.00202195	0.0126393	8.35321	0.252785	5.62223
S0022@29	IP19029B	0.00202205	0.0115848	8.40103	0.231696	2.45838
S0022@30	IP19029B	0.0020217	0.0101459	8.22985	0.202917	10.1141
S0022@31	IP19029B	0.00202186	0.0114051	8.3065	0.228103	3.66102
S0022@32	IP19029B	0.00202173	0.0131839	8.24118	0.263678	16.1723
S0022@33	IP19029B	0.00202215	0.0126091	8.45123	0.252181	9.59246
S0022@34	IP19029B	0.00202183	0.0129496	8.2931	0.258992	1.00927
S0022@35	IP19029B	0.00202155	0.0121301	8.15415	0.242602	3.91929
test1_S0022@1	IP19029C	0.0020219	0.0116204	8.32865	0.232407	0.757513
test1_S0022@2	IP19029C	0.00202157	0.0107026	8.16373	0.214051	0.876462
test1_S0022@3	IP19029C	0.00202165	0.0118132	8.20244	0.236263	14.3891
test1_S0022@4	IP19029C	0.00202167	0.0106664	8.21421	0.213327	-0.757513
test1_S0081@5	IP19029C	0.00202143	0.0121737	8.09449	0.243475	-1.21971
test1_S0081@6	IP19029C	0.00202134	0.0130143	8.05142	0.260285	27.9517
test1_S0081@7	IP19029C	0.00202183	0.0152592	8.29178	0.305183	-3.88624
test1_S0081@8	IP19029C	0.00202177	0.0119582	8.26112	0.239164	10.1016
S0022@11	IP19029C	0.00202144	0.0126572	8.10025	0.253145	9.07177
S0022@12	IP19029C	0.00202133	0.012753	8.04362	0.255059	-3.88484
S0022@13	IP19029C	0.00202184	0.00987229	8.29936	0.197446	-4.4608
S0022@14	IP19029C	0.00202177	0.0129672	8.2617	0.259344	-6.07896
S0022@15	IP19029C	0.00202151	0.0110632	8.13171	0.221264	-1.15819
S0022@16	IP19029C	0.0020213	0.0106779	8.03017	0.213557	10.994
S0022@17	IP19029C	0.00202177	0.0107721	8.26246	0.215442	9.12829
S0022@18	IP19029C	0.0020218	0.0111174	8.28063	0.222348	-6.45713
test1_S0022@1	IP20013	0.0020217	0.00965444	8.22642	0.193089
test1_S0022@2	IP20013	0.00202164	0.0109759	8.19714	0.219519
test1_S0022@3	IP20013	0.00202168	0.0100144	8.21743	0.200287
test1_S0022@4	IP20013	0.00202183	0.00811044	8.29485	0.162209
test1_S0022@5	IP20013	0.00202205	0.0123846	8.40174	0.247692
test1_S0022@6	IP20013	0.00202154	0.00942513	8.14901	0.188503
test1_S0022@7	IP20013	0.00202181	0.010028	8.28348	0.20056
test1_S0022@8	IP20013	0.00202165	0.00924577	8.20477	0.184915
S0022@11	IP20013	0.00202149	0.011435	8.1261	0.228699
S0022@12	IP20013	0.00202193	0.00989473	8.34093	0.197895
S0022@13	IP20013	0.00202182	0.0114016	8.28626	0.228032
S0022@14	IP20013	0.00202172	0.0122809	8.23634	0.245618
S0022@15	IP20013	0.0020219	0.00858862	8.32831	0.171772
S0022@16	IP20013	0.00202177	0.0111707	8.26496	0.223414
S0022@17	IP20013	0.00202189	0.0106042	8.32306	0.212084
S0022@18	IP20013	0.00202197	0.0113331	8.36397	0.226662
S0022@19	IP20013	0.00202209	0.00949349	8.42211	0.18987
S0022@20	IP20013	0.00202155	0.00794189	8.15592	0.158838
S0022@21	IP20013	0.00202173	0.00905363	8.24554	0.181073
S0022@22	IP20013	0.00202181	0.0131818	8.28257	0.263636
S0022@23	IP20013	0.00202153	0.01043	8.14335	0.2086
S0022@24	IP20013	0.00202205	0.00990979	8.40232	0.198196
S0022@25	IP20013	0.00202189	0.00781238	8.32233	0.156248
Notes
a. Except for samples HB-30 and HB33, the reported spot numbers for samples are same to the corresponding LA-ICP-MS U-Pb and Lu-Hf isotope analyses.
b. The sessions IP19029 and IP20013 were completed in June 16th, 2019 and Feb 20th, 2020, respectively.
