# Supplementary material for: Oxidized sulfur-rich arc magmas formed porphyry Cu deposits by 1.88 Ga
Source: Nat Commun. 2021 Apr 13;12:2189. doi: 10.1038/s41467-021-22349-z (PMC8044198; doi:10.1038/s41467-021-22349-z)
Supplement: Supplementary file 12 — Supplementary Data 9 [file 41467_2021_22349_MOESM12_ESM.xlsx]

## Sheet: D9 Apatite EMPA
Sample	Rock type	Beam size	Perpendicular to c-axis	Host minerals	Intersected by crack (Y/N) a	P2O5	SiO2	Al2O3	MgO	CaO	MnO	FeOt	SrO	Na2O	K2O	SO3	S (wt. %)	S (ppm)	F	Cl	ZrO2 b	Total	XF c	XCl c	XOH c	DSap/melt (FMQ) d	AST (oC) e	DSap/melt (1000 oC) f	DSap/melt (AST) g	Melt S (calculated, wt. %)	Melt S (calculated; ppm)	DSap/melt (AST) h	Melt S (calculated, wt. %)	Melt S (calculated; ppm)
HB18-2	Granodiorite porphyry	2 μm	Uncertain	Zircon	Wholly hosted	40.954	0.645	L.O.D.	L.O.D.	53.888	L.O.D.	L.O.D.	L.O.D.	0.08	L.O.D.	0.252	0.1008	1008	4.617	L.O.D.	0.496	100.971				0.85	916	7.4	13.112	0.0669275	669.275	4.78	0.0210879	210.879
HB18-3	Granodiorite porphyry	2 μm	Uncertain	Zircon	Wholly hosted	41.949	0.793	L.O.D.	L.O.D.	54.548	L.O.D.	0.055	L.O.D.	0.08	L.O.D.	0.349	0.1396	1396	3.763	L.O.D.	n.d.	101.624				0.85	916	7.4	13.112	0.0926892	926.892	4.78	0.029205	292.05
HB18-4	Granodiorite porphyry	2 μm	Uncertain	Zircon	Wholly hosted	42.481	0.271	L.O.D.	L.O.D.	54.915	L.O.D.	L.O.D.	L.O.D.	0.067	L.O.D.	0.25	0.1	1000	3.845	L.O.D.	0.307	102.274				0.85	916	7.4	13.112	0.0663963	663.963	4.78	0.0209205	209.205
Average						41.7947	0.569667			54.4503		0.055		0.0756667		0.283667	0.113467	1134.67	4.075			101.623							13.112	0.0753377	753.377		0.0237378	237.378
SD						0.775111	0.26903			0.520419				0.00750555		0.0565892	0.0226357	226.357	0.471173			0.651501								0.0150292	150.292		0.00473549	47.3549
HB28-1-2	Andesite porphyry	2 μm	Yes	Zircon	Wholly hosted	41.405	0.43	L.O.D.	L.O.D.	55.184	0.098	L.O.D.	L.O.D.	0.027	L.O.D.	0.371	0.1484	1484	3.246	0.019	n.d.	100.82	0.86359	0.00270897	0.133701	1	867	7.4	10.18	0.107874	1078.74	7.74	0.0191731	191.731
HB28-2	Andesite porphyry	2 μm	No	Zircon	Wholly hosted	39.591	0.765	L.O.D.	L.O.D.	53.39	0.055	L.O.D.	L.O.D.	0.022	L.O.D.	0.389	0.1556	1556	3.239	0.024	n.d.	97.548	0.892229	0.00354298	0.104228	1	867	7.4	10.18	0.113108	1131.08	7.74	0.0201034	201.034
Average						40.498	0.5975			54.287	0.0765			0.0245		0.38	0.152	1520	3.2425	0.0215		99.184								0.110491	1104.91		0.0196382	196.382
SD						1.28269	0.236881			1.26855	0.0304056			0.00353553		0.0127279	0.00509117	50.9117	0.00494975	0.00353553		2.31365								0.00370085	37.0085		0.000657774	6.57774
HB30-01	Diorite	5 μm	Yes	Titanite	Wholly hosted	41.559	0.252	0.02	L.O.D.	55.061	L.O.D.	L.O.D.	L.O.D.	0.045	L.O.D.	0.291	0.1164	1164	3.029	0.053	n.d.	100.421	0.807893	0.00757568	0.184532	0.85	911	7.4	13.452	0.0753319	753.319	5.09	0.0228684	228.684
HB30-02	Diorite	5 μm	Yes	Titanite	Wholly hosted	41.644	0.214	L.O.D.	L.O.D.	54.807	0.064	0.063	L.O.D.	0.042	L.O.D.	0.379	0.1516	1516	3.046	0.048	n.d.	100.325	0.81203	0.00685764	0.181113	0.85	911	7.4	13.452	0.0981127	981.127	5.09	0.0297839	297.839
HB30-03	Diorite	5 μm	Yes	Titanite	Wholly hosted	41.242	0.225	L.O.D.	L.O.D.	54.813	L.O.D.	0.061	L.O.D.	0.086	L.O.D.	0.5	0.2	2000	3.095	0.057	n.d.	100.161	0.828124	0.00817337	0.163703	0.85	911	7.4	13.452	0.129436	1294.36	5.09	0.0392927	392.927
HB30-04	Diorite	5 μm	Yes	Titanite	Wholly hosted	42.522	0.07	L.O.D.	L.O.D.	55.603	0.069	L.O.D.	L.O.D.	0.024	L.O.D.	0.036	0.0144	144	2.991	0.043	n.d.	101.396	0.788895	0.00607803	0.205027	0.85	911	7.4	13.452	0.00931941	93.1941	5.09	0.00282908	28.2908
HB30-05	Diorite	5 μm	Yes	Titanite	Wholly hosted	42.898	0.207	0.053	0.063	54.816	0.078	0.168	L.O.D.	0.02	L.O.D.	0.141	0.0564	564	3.062	0.021	n.d.	101.53	0.804393	0.00295647	0.192651	0.85	911	7.4	13.452	0.036501	365.01	5.09	0.0110806	110.806
HB30-06	Diorite	5 μm	Yes	Titanite	Wholly hosted	42.226	0.141	L.O.D.	L.O.D.	54.814	0.111	L.O.D.	L.O.D.	0.024	L.O.D.	0.26	0.104	1040	2.974	0.034	n.d.	100.658	0.788597	0.00483153	0.206572	0.85	911	7.4	13.452	0.0673069	673.069	5.09	0.0204322	204.322
HB30-07	Diorite	5 μm	Yes	Titanite	Wholly hosted	41.732	0.195	L.O.D.	L.O.D.	54.873	L.O.D.	0.055	L.O.D.	0.047	L.O.D.	0.308	0.1232	1232	2.946	0.047	n.d.	100.299	0.785244	0.0067137	0.208042	0.85	911	7.4	13.452	0.0797327	797.327	5.09	0.0242043	242.043
HB30-08	Diorite	5 μm	Yes	Titanite	Wholly hosted	42.2	0.104	L.O.D.	L.O.D.	55.254	L.O.D.	0.072	L.O.D.	0.026	L.O.D.	0.181	0.0724	724	3.153	0.066	n.d.	101.157	0.835177	0.00936893	0.155454	0.85	911	7.4	13.452	0.0468559	468.559	5.09	0.014224	142.24
HB30-09	Diorite	5 μm	Yes	Titanite	Wholly hosted	42.251	0.226	L.O.D.	L.O.D.	55.164	0.074	0.06	L.O.D.	0.047	L.O.D.	0.399	0.1596	1596	3.089	0.043	n.d.	101.387	0.813869	0.00607151	0.180059	0.85	911	7.4	13.452	0.10329	1032.9	5.09	0.0313556	313.556
HB30-10	Diorite	5 μm	Yes	Titanite	Wholly hosted	41.004	0.233	L.O.D.	L.O.D.	55.064	L.O.D.	0.082	L.O.D.	0.044	0.016	0.328	0.1312	1312	2.955	0.039	n.d.	99.853	0.793964	0.00561564	0.200421	0.85	911	7.4	13.452	0.0849102	849.102	5.09	0.025776	257.76
HB30-11	Diorite	5 μm	Yes	Titanite	Wholly hosted	41.879	0.228	L.O.D.	L.O.D.	54.79	L.O.D.	L.O.D.	L.O.D.	0.065	L.O.D.	0.431	0.1724	1724	2.732	0.063	n.d.	100.304	0.725495	0.00896574	0.265539	0.85	911	7.4	13.452	0.111574	1115.74	5.09	0.0338703	338.703
HB30-12	Diorite	5 μm	Yes	Titanite	Wholly hosted	41.466	0.205	L.O.D.	L.O.D.	54.674	0.052	L.O.D.	L.O.D.	0.06	L.O.D.	0.438	0.1752	1752	2.977	0.035	n.d.	100.011	0.795819	0.00501412	0.199167	0.85	911	7.4	13.452	0.113386	1133.86	5.09	0.0344204	344.204
HB30-13	Diorite	5 μm	Yes	Titanite	Wholly hosted	41.454	0.165	L.O.D.	L.O.D.	54.944	0.077	L.O.D.	L.O.D.	0.048	L.O.D.	0.309	0.1236	1236	2.949	0.049	n.d.	100.106	0.788991	0.00702563	0.203983	0.85	911	7.4	13.452	0.0799916	799.916	5.09	0.0242829	242.829
HB30-14	Diorite	5 μm	Yes	Titanite	Wholly hosted	42.068	0.332	0.042	0.022	54.855	0.084	0.098	L.O.D.	0.052	0	0.371	0.1484	1484	2.958	0.033	n.d.	100.956	0.782121	0.00467607	0.213203	0.85	911	7.4	13.452	0.0960417	960.417	5.09	0.0291552	291.552
Average						41.8675	0.199786	0.0383333	0.0425	54.9666	0.076125	0.082375		0.045	0.008	0.312286	0.124914	1249.14	2.99686	0.0450714		100.612								0.0808422	808.422		0.0245411	245.411
SD						0.522519	0.0646995	0.0168028	0.0289914	0.244718	0.0171834	0.0373514		0.018081	0.0113137	0.126163	0.0504653	504.653	0.099782	0.0123629		0.567307								0.0326602	326.602		0.00991459	99.1459
																	0	0
HB33-06	Quartz monzonite	2 μm	Yes	Titanite	Wholly hosted	39.985	1.96	0.166	0.174	53.575	L.O.D.	0.181	L.O.D.	0.028	L.O.D.	0.196	0.0784	784	3.57	L.O.D.	n.d.	99.942				0.85	951	7.4	10.732	0.0635987	635.987	2.67	0.0293633	293.633
HB33-07	Quartz monzonite	2 μm	Yes	Titanite	Wholly hosted	41.736	0.533	L.O.D.	L.O.D.	54.258	L.O.D.	0.083	L.O.D.	0.096	L.O.D.	0.626	0.2504	2504	3.377	L.O.D.	n.d.	100.772				0.85	951	7.4	10.732	0.203126	2031.26	2.67	0.0937828	937.828
HB33-08	Quartz monzonite	2 μm	Yes	Titanite	Wholly hosted	41.261	0.447	L.O.D.	L.O.D.	54.688	0.079	L.O.D.	L.O.D.	0.051	L.O.D.	0.215	0.086	860	3.353	L.O.D.	n.d.	100.223				0.85	951	7.4	10.732	0.0697639	697.639	2.67	0.0322097	322.097
HB33-09	Quartz monzonite	2 μm	Yes	Titanite	Wholly hosted	40.903	0.48	L.O.D.	L.O.D.	54.379	L.O.D.	0.107	L.O.D.	0.086	L.O.D.	0.596	0.2384	2384	3.714	L.O.D.	n.d.	100.411				0.85	951	7.4	10.732	0.193392	1933.92	2.67	0.0892884	892.884
HB33-10	Quartz monzonite	2 μm	Yes	Titanite	Wholly hosted	39.785	0.754	L.O.D.	L.O.D.	54.132	L.O.D.	L.O.D.	L.O.D.	0.122	L.O.D.	0.698	0.2792	2792	3.413	L.O.D.	n.d.	99.02				0.85	951	7.4	10.732	0.226489	2264.89	2.67	0.104569	1045.69
HB33-11	Quartz monzonite	2 μm	Yes	Titanite	Wholly hosted	40.712	0.419	L.O.D.	L.O.D.	54.22	L.O.D.	0.144	L.O.D.	0.165	L.O.D.	1.043	0.4172	4172	3.523	L.O.D.	n.d.	100.343				0.85	951	7.4	10.732	0.338436	3384.36	2.67	0.156255	1562.55
HB33-12	Quartz monzonite	5 μm	Yes	Titanite	Wholly hosted	42.168	0.284	L.O.D.	L.O.D.	55.249	L.O.D.	0.133	L.O.D.	0.114	L.O.D.	0.447	0.1788	1788	3.492	L.O.D.	n.d.	101.971				0.85	951	7.4	10.732	0.145044	1450.44	2.67	0.0669663	669.663
HB33-13	Quartz monzonite	5 μm	Yes	Titanite	Wholly hosted	41.012	0.406	L.O.D.	L.O.D.	54.579	L.O.D.	0.073	L.O.D.	0.105	L.O.D.	0.404	0.1616	1616	3.71	L.O.D.	n.d.	100.329				0.85	951	7.4	10.732	0.131091	1310.91	2.67	0.0605243	605.243
HB33-14	Quartz monzonite	5 μm	Yes	Titanite	Wholly hosted	41.856	0.277	0.014	L.O.D.	54.72	0.067	0.058	L.O.D.	0.102	L.O.D.	0.447	0.1788	1788	3.419	L.O.D.	n.d.	100.987				0.85	951	7.4	10.732	0.145044	1450.44	2.67	0.0669663	669.663
HB33-15	Quartz monzonite	5 μm	No	Titanite	Wholly hosted	41.16	0.368	L.O.D.	L.O.D.	54.774	0.065	0.096	L.O.D.	0.096	L.O.D.	0.496	0.1984	1984	3.543	L.O.D.	n.d.	100.628				0.85	951	7.4	10.732	0.160944	1609.44	2.67	0.0743071	743.071
HB33-16	Quartz monzonite	5 μm	No	Titanite	Wholly hosted	40.559	0.695	0.052	L.O.D.	54.21	0.076	0.087	L.O.D.	0.091	0.015	0.47	0.188	1880	3.686	L.O.D.	n.d.	99.957				0.85	951	7.4	10.732	0.152507	1525.07	2.67	0.070412	704.12
Average						41.0125	0.602091	0.0773333	0.174	54.4349	0.07175	0.106889		0.096	0.015	0.512545	0.205018	2050.18	3.52727			100.417								0.166312	1663.12		0.0767858	767.858
SD						0.743243	0.474657	0.0791033		0.436602	0.00680074	0.039011		0.0355696		0.233839	0.0935354	935.354	0.132106			0.731443								0.0758767	758.767		0.035032	350.32
HB32-01	Granodiorite	2 μm	Yes	Zircon	Wholly hosted	40.563	0.512	L.O.D.	L.O.D.	54.488	L.O.D.	L.O.D.	L.O.D.	0.027	L.O.D.	0.402	0.1608	1608	3.815	L.O.D.	n.d.	99.911				0.85	911	7.4	13.452	0.104067	1040.67	5.09	0.0315914	315.914
HB32-01	Granodiorite	5 μm	Uncertain	Titanite	Wholly hosted	42.649	0.227	L.O.D.	L.O.D.	54.889	L.O.D.	L.O.D.	L.O.D.	0.043	L.O.D.	0.303	0.1212	1212	3.566	L.O.D.	n.d.	101.819				0.85	911	7.4	13.452	0.0784384	784.384	5.09	0.0238114	238.114
HB32-02	Granodiorite	5 μm	Uncertain	Titanite	Wholly hosted	41.711	0.179	L.O.D.	L.O.D.	54.637	0.067	L.O.D.	L.O.D.	0.029	L.O.D.	0.136	0.0544	544	3.557	L.O.D.	n.d.	100.438				0.85	911	7.4	13.452	0.0352067	352.067	5.09	0.0106876	106.876
HB32-03	Granodiorite	5 μm	Uncertain	Titanite	Wholly hosted	42.689	0.311	L.O.D.	0.016	54.675	L.O.D.	0.068	L.O.D.	0.046	L.O.D.	0.199	0.0796	796	3.512	L.O.D.	n.d.	101.62				0.85	911	7.4	13.452	0.0515156	515.156	5.09	0.0156385	156.385
HB34-01	Granodiorite	5 μm	Uncertain	Titanite	Wholly hosted	42.043	0.291	L.O.D.	L.O.D.	54.731	0.061	0.077	L.O.D.	0.05	L.O.D.	0.216	0.0864	864	4.082	0.021	n.d.	101.608	0.997251	0.00274943	0	0.85	911	7.4	13.452	0.0559165	559.165	5.09	0.0169745	169.745
HB34-02	Granodiorite	5 μm	Uncertain	Titanite	Wholly hosted	41.702	0.395	L.O.D.	L.O.D.	54.853	L.O.D.	L.O.D.	L.O.D.	0.033	L.O.D.	0.252	0.1008	1008	4.116	0.021	n.d.	101.482	0.997273	0.00272678	0	0.85	911	7.4	13.452	0.0652359	652.359	5.09	0.0198035	198.035
HB34-03	Granodiorite	5 μm	Uncertain	Titanite	Wholly hosted	41.914	0.319	L.O.D.	L.O.D.	55.052	L.O.D.	0.077	L.O.D.	0.075	L.O.D.	0.419	0.1676	1676	3.695	L.O.D.	n.d.	101.637				0.85	911	7.4	13.452	0.108468	1084.68	5.09	0.0329273	329.273
Average						41.8959	0.319143		0.016	54.7607	0.064	0.074		0.0432857		0.275286	0.110114	1101.14	3.76329	0.021		101.216								0.0712639	712.639		0.0216335	216.335
SD						0.714906	0.109496			0.186069	0.00424264	0.00519615		0.0164996		0.105479	0.0421918	421.918	0.250979	0		0.734483								0.0273057	273.057		0.00828915	82.8915
HB51-4	Leucocratic granodiorite porphyry	2 μm	Yes	Zircon	Wholly hosted	40.237	0.639	L.O.D.	L.O.D.	53.866	0.07	0.09	L.O.D.	0.092	L.O.D.	0.404	0.1616	1616	3.45	0.17	0.357	99.437	0.939	0.025	0.036	0.85	918	7.4	12.976	0.108421	1084.21	4.7	0.034383	343.83
HB51-6	Leucocratic granodiorite porphyry	2 μm	Yes	Zircon	Wholly hosted	40.436	0.732	L.O.D.	L.O.D.	53.623	0.099	0.103	L.O.D.	0.107	L.O.D.	0.564	0.2256	2256	3.145	0.346	n.d.	99.161	0.851	0.05	0.098	0.85	918	7.4	12.976	0.15136	1513.6	4.7	0.048	480
HB51-7	Leucocratic granodiorite porphyry	2 μm	Yes	Zircon	Wholly hosted	40.912	0.255	L.O.D.	L.O.D.	54.802	0.07	0.077	L.O.D.	0.084	L.O.D.	0.389	0.1556	1556	3.881	0.272	n.d.	100.781	0.964	0.036	0	0.85	918	7.4	12.976	0.104395	1043.95	4.7	0.0331064	331.064
Average						40.5283	0.542			54.097	0.0796667	0.09		0.0943333		0.452333	0.180933	1809.33	3.492	0.262667		99.793								0.121392	1213.92		0.0384965	384.965
SD						0.346843	0.252862			0.62252	0.0167432	0.013		0.0116762		0.0969966	0.0387986	387.986	0.369793	0.0883704		0.86669								0.0260308	260.308		0.00825503	82.5503
Average for whole																		1490.5													1067.81			391.408
Standard deviation																		707.883													596.145			305.237
Notes:
a. Data for apatite hosted in other minerals and matrix or cut by fractures were discarded.
b. Data with ZrO2 > 1 %, indicative of contamination from host zircon, were discarded.
c. Mole fractions of F, Cl, OH of apatite are calculated using the method in Zhang et al., 2012.
d. DSap/melt (FMQ) are from Koneck et al., 2017.
e. AST = apatite saturation temperature, see results in Supplementary Table 2.
f. DSap/melt (1000 °C) = 7.40 from Parat and Holtz, 2004.
g. DSap/melt (T) at 800 °C, 900 °C, 1000 °C are 8.2, 14.2, and 7.4 (Parat and Holtz, 2004). The DSap/melt (T) at different apatite saturation temperatures were calculated assuming the DSap/melt varies linearly with temperatures within the each interval of 100 oC.
h. DSap/melt (T) are from Streck and Dilles (1998).
References
Konecke BA, Fiege A, Simon AC, Holtz F. Cryptic metasomatism during late-stage lunar magmatism implicated by sulfur in apatite. Geology 45, 739–742 (2017).
Parat F, Holtz F. Sulfur partitioning between apatite and melt and effect of sulfur on apatite solubility at oxidizing conditions. Contributions to Mineralogy and Petrology 147, 201–212 (2004).
Streck MJ, Dilles JH. Sulfur evolution of oxidized arc magmas as recorded in apatite from a porphyry copper batholith. Geology 26, 523–526 (1998).
Zhang C, Holtz F, Ma CQ, Wolff PE, Li XY. Tracing the evolution and distribution of F and Cl in plutonic systems from volatile-bearing minerals: a case study from the Liujiawa pluton (Dabie orogen, China). Contributions to Mineralogy and Petrology 164, 859–879 (2012).
Quality controls
Synthetic apatite analyzed with a 2 micron rastered beam (F and Cl tresults exceed the maximum stoichiometric limit)
APS25 LU ( beam perpendicular to C )						41.731	0.017	0.002	0.004	55.422	0.005	0	0	0.005	0.003	0.018			3.775	0.011	n.d.	100.993
APS25 LU ( beam perpendicular to C )						42.209	0.006	0.002	0.017	55.536	0	0.015	0	0	0	0.016			3.935	0.015	n.d.	101.751
APS25 LU ( beam perpendicular to C )						41.975	0.008	0.005	0.003	54.95	0	0.008	0	0.011	0.004	0			3.96	0	0.381	101.305
APS25 LU ( beam perpendicular to C )						42.501	0.016	0	0.01	55.148	0	0	0	0.005	0	0.013			4.095	0	0.053	101.841
APS26 LU (orientation not known)						41.325	0.029	0.005	0.011	53.188	0	0	0.095	0.006	0.006	0			0.08	7.237	n.d.	101.982
APS26 LU (orientation not known)						41.198	0.014	0.023	0	53.362	0	0.021	0.156	0.01	0	0.031			0.049	7.181	n.d.	102.045
APS26 LU (orientation not known)						40.744	0.035	0.016	0	53.153	0.059	0	0	0.015	0.005	0.049			0.083	6.969	0.004	101.132
APS26 LU (orientation not known)						40.982	0.03	0.022	0.004	53.464	0.016	0.037	0	0	0.006	0			0	7.124	0.052	101.737
APS26 LU (orientation not known)						40.312	0.04	0.017	0.001	54.101	0.018	0.021	0.022	0	0.004	0			0	7.229	0	101.765
Synthetic apatite analyzed with a 5 micron rastered beam.
APS25 LU ( beam perpendicular to C )						42.12	0	0.003	0.008	55.141	0.029	0	0.054	0	0.01	0.001			3.633	0.009	n.d.	101.008
APS25 LU ( beam perpendicular to C )						42.885	0.012	0.002	0.006	55.137	0	0	0.029	0.013	0.004	0.023			3.453	0.001	n.d.	101.565
APS25 LU ( beam perpendicular to C )						42.852	0	0.011	0.004	55.692	0.007	0	0.069	0.006	0	0			3.655	0	n.d.	102.296
APS25 LU ( beam perpendicular to C )						42.903	0.005	0	0.007	55.77	0	0	0.004	0	0.004	0.004			3.592	0.007	n.d.	102.296
APS25 LU ( beam perpendicular to C )						42.182	0	0.007	0.012	55.075	0.019	0	0.06	0.008	0.01	0.003			3.721	0.006	n.d.	101.103
APS25 LU ( beam perpendicular to C )						42.337	0.008	0	0	55.203	0.048	0	0	0.005	0.002	0.012			3.886	0.004	n.d.	101.505
APS25 LU ( beam perpendicular to C )						42.302	0.021	0.002	0.005	55.501	0.062	0	0.008	0.021	0	0.003			3.631	0	n.d.	101.556
APS25 LU ( beam perpendicular to C )						42.02	0.002	0	0	55.579	0.02	0.007	0	0.007	0.003	0			3.789	0	n.d.	101.427
APS25 LU ( beam perpendicular to C )						42.362	0.008	0.007	0.007	55.204	0	0.004	0.081	0	0.009	0.008			3.706	0.012	n.d.	101.408
APS26 LU (orientation not known)						41.286	0.026	0.04	0.015	53.33	0.011	0	0.112	0	0.006	0			0.061	6.841	n.d.	101.728
APS26 LU (orientation not known)						40.985	0.034	0.012	0.001	53.418	0.033	0.008	0.004	0.01	0	0			0.016	6.753	n.d.	101.274
APS26 LU (orientation not known)						40.924	0.006	0.026	0.006	53.378	0.018	0.007	0.045	0	0	0			0.01	6.853	n.d.	101.273
APS26 LU (orientation not known)						41.61	0.025	0.031	0	53.572	0	0.039	0.02	0	0	0.006			0.002	6.729	n.d.	102.034
APS26 LU (orientation not known)						40.99	0.012	0.025	0.02	53.668	0	0	0.149	0	0.005	0			0.117	6.828	n.d.	101.814
APS26 LU (orientation not known)						40.7	0.022	0.02	0.004	53.233	0.078	0.021	0.056	0.02	0	0.01			0.103	6.88	n.d.	101.147
APS26 LU (orientation not known)						40.986	0.026	0.035	0	53.602	0	0.006	0.065	0	0.01	0			0.006	6.913	n.d.	101.649
APS26 LU (orientation not known)						41.101	0.026	0.02	0	53.779	0.023	0.054	0.08	0.013	0.007	0.009			0.024	6.828	n.d.	101.964
APS26 LU (orientation not known)						40.24	0.02	0.02	0.013	53.466	0.011	0.004	0	0.012	0	0.007			0	6.833	n.d.	100.626
Natural F-apatite. Data included to demonstrate the overestimation of F measured using a 5 micron rastered beam with unknown orientation
ApatBMQ (orientation unknown)						42.232	0.062	0.011	0.002	54.689	0.069	0.008	0.185	0.165	0	0.026			4.399	0	n.d.	101.848
ApatBMQ (orientation unknown)						41.056	0.081	0.002	0	54.523	0.128	0.002	0.113	0.146	0.005	0.054			4.42	0.006	n.d.	100.536
ApatBMQ (orientation unknown)						41.502	0.081	0.016	0.013	54.663	0.092	0.029	0.088	0.164	0.005	0.052			4.185	0.007	n.d.	100.897
ApatBMQ (orientation unknown)						41.607	0.073	0.001	0.011	54.331	0.158	0.006	0.142	0.147	0.007	0.048			4.334	0	n.d.	100.865
F (maximum stoichimetric wt%)																			3.77
F (measured wt%)																			4.3345
Accuracy % rel.																			14.9735
Test on decomposition of apatite from beam damage
15 kV 10nA 2µ raster
X-ray		Si Ka		F Ka	S Ka	Mn Ka	Cl Ka
XTAL		LTAP2		PC0	LPET3	LiF4	LPET5
		Counting_Sp2(c/s)		Counting_Sp1(c/s)	Counting_Sp3(c/s)	Counting_Sp4(c/s)	Counting_Sp5(c/s)
Time (s)
5		97.8		105.6	10.8	6.4	61.4
10		84		119	8.6	4.8	48.2
15		92.6		115.4	8.8	4.6	56.4
20		90.4		114.6	12.2	6.4	49.6
25		97.8		115.2	10.8	6.2	60.6
30		86.2		109.4	9.2	4.8	50.2
35		94.6		109.2	11.8	6.4	49.8
40		90.6		100.2	9.4	6	50.4
45		84		99.4	10.6	5.6	57.6
50		98.4		98.6	8.2	6.6	46.6
55		102.8		100	9.2	4.2	50.4
60		93.8		91.6	11.2	5.8	46.6
65		88.6		96.4	11	5.8	44.2
70		97.6		98	8.6	6.2	43.8
75		102.4		91.8	9	5.6	52
80		90.6		93.6	11.2	6.6	47.6
85		95		94.8	8.6	6	49.2
90		94		86.8	11	6	48.6
95		93.8		90.4	8.8	7	41.8
100		90.4		92.8	9.4	5.4	46.2
105		99.2		94.2	10.8	7.8	52.6
110		96.4		98.8	9.2	4.4	48.4
115		92.4		94	9.4	5.4	51.4
120		93.4		83.6	8.2	5.6	47.6
125		95.8		89	9	5.6	48.6
130		96		94.6	9	4.8	49.2
135		93.6		89.8	9	5.2	44.8
140		101.6		92.6	12.6	4.2	47.4
145		98		85.4	11	5.2	48.4
150		93.4		82.4	10.4	7.8	42.4
155		89.2		82.6	8.4	6	47
160		92.2		88.6	10.8	5.8	50.4
165		95.8		80	11.2	5.2	48.8
170		95.6		79.8	7.2	3.6	45.6
175		92		86.4	8.4	6.6	43.8
180		90.6		85.8	7.6	6.2	48.2
185		98.8		79.8	9.8	8.4	44.6
190		85.2		81.4	8.2	6	41.2
195		95.8		84.8	9	6	45
200		90.4		79.2	9.4	6.6	43
205		94		83.2	9.6	4.8	38.2
210		91		76.4	8.6	6	44.4
215		97.6		79	11	4.6	44.2
220		90.8		73.4	9.8	6	39.2
225		99.8		77.2	8.2	7.8	43.2
230		94.6		77.4	10.4	7	43
235		96.2		70.4	9.8	6.6	42.6
240		88.8		76.6	10.8	5.4	42.6
245		93		74.4	7.2	6.8	43.8
250		97.2		73.6	11.2	5	42.2
255		94.6		75.4	11.4	7.2	44.2
260		94.8		70.8	9.8	6	40.6
265		97		71.8	12.4	6.2	44.6
270		94.2		76.4	10.2	6.6	46
275		103.2		77.2	11	5.8	38.6
280		95.6		74	9.2	5	43.4
285		102		79.8	12.4	6	46.4
290		96.2		81.2	9.4	4.2	38.4
295		98.2		65.8	10.4	6.4	38.2
300		94		70.4	10.6	6.8	41.2
15 kV 10nA 2µ raster
X-ray		Si Ka		F Ka	S Ka	Mn Ka	Cl Ka
XTAL		LTAP2		PC0	LPET3	LiF4	LPET5
		Counting_Sp2(c/s)		Counting_Sp1(c/s)	Counting_Sp3(c/s)	Counting_Sp4(c/s)	Counting_Sp5(c/s)
Time (s)
5		83.6		116.6	9.8	4.6	36
10		83.8		121.2	2.2	5.2	33.2
15		80		137.6	5.2	3.6	30.8
20		89.2		146	8.4	3.8	39.4
25		88.6		148	6.6	3.4	40
30		81.8		149.2	4	3.8	40.8
35		88.6		144.6	8.2	4.6	39.6
40		79.2		155.4	5.6	4	41
45		90.8		161.4	6.4	2.8	34.8
50		91.8		164.4	5.4	4.2	45.6
55		88.2		159.2	5.8	5.8	39
60		91.8		144.8	7.4	3.6	34.8
65		84.8		155.8	6	3.6	34.8
70		83		139.6	9.6	5.6	37
75		91.2		156.6	8	4.8	36.2
80		80.8		161.2	6.2	3.2	39.8
85		87.6		140.2	6.6	3	42.4
90		80.8		157	6.2	0.6	40.6
95		78.4		143.8	6.6	5	42.4
100		91		166.2	7.4	3.4	37
105		91.4		145	7.6	3.8	38.8
110		86.4		153.6	7.6	5	41.2
115		85.6		160.2	7.8	4.8	40.4
120		85.8		144.2	5	3.8	35.6
125		90		149.4	8.6	3.6	36.2
130		89.4		151.8	6.8	4.6	44.2
135		93.2		154.4	6.6	3	45.6
140		87		149.4	6.6	3.2	39
145		82.6		148.8	7	2.6	45.2
150		83.8		148.4	6.6	4	39.8
155		80		146.8	7.2	5.2	44
160		85.8		141	7	3.8	40
165		79		153.6	5.2	4.8	41
170		88.2		143.2	7.6	3.6	37.2
175		88.8		143.8	6.2	4.6	34.8
180		96.8		134.2	8	3.2	34.6
185		87.2		136.8	5.8	4.6	35.8
190		90.2		129.6	6.6	3.8	34.6
195		83.2		127	8.6	3.6	34.8
200		92.6		127.8	7.2	5.4	36.8
205		88.6		133.4	8.6	5.4	41
210		81.8		129.8	5.6	5.8	34.2
215		81.6		125.2	6.2	2.8	39.4
220		87.8		129.6	5.4	4.8	36.2
225		80.4		126.6	8	3.4	35.2
230		90		130.8	6.6	2.2	39.8
235		98.4		129.2	6.6	4.6	36.4
240		88.2		119	9.4	5.8	33.6
245		82.2		124.2	7.6	5	39.4
250		89.6		109.4	4.4	4.4	35.2
255		83		114.4	4.8	3	37.2
260		82.4		115.4	6.4	5.4	38.8
265		81.6		125.4	6.6	4.2	36.6
270		81.6		122.8	5.6	3	36.8
275		85.8		115	5.8	3.4	37.2
280		84		116.4	8.2	5	37.8
285		91.4		117.2	8.2	6.2	37.8
290		91.8		111	7.6	2.8	39
295		86.6		116.8	6	3.4	36.8
300		85		106.6	5.8	4.6	34.2
		2		1						1	2								1	2							1	2
X-ray		F Ka		F Ka						F Ka	F Ka								P Ka	P Ka							Ca Ka	Ca Ka
XTAL		PCO 2 µm		PCO 5 µm						LTAP2 5 µm	LTAP2 2 µm								LPET3 5 µm	LPET3 2 µm							LPET5 5 µm	LPET5 2 µm
		Counting_Sp1(c/s)		Counting_Sp1(c/s)						Counting_Sp2(c/s)	Counting_Sp2(c/s)								Counting_Sp3(c/s)	Counting_Sp3(c/s)							Counting_Sp5(c/s)	Counting_Sp5(c/s)
Time (s)
5		147		131.4						28.4	28.6								879	892.2							5141.6	5072.8
10		151.2		149						26.8	30.4								875	868.6							5092.2	5020.4
15		148.6		126.4						32	27								876	881							5051.8	5090
20		146.2		145						29.6	33								892.2	860.6							5124	5078.8
25		156.8		141.2						28.2	28.2								865.4	878.4							5077.2	5114.8
30		148.2		135						22	29.8								897.2	881							5094.8	5094.6
35		165.8		149.8						30.6	28.6								900	876.2							5084.6	5065
40		151.2		153.6						26.6	29.4								871.6	873.4							5049.6	5115.4
45		160.8		143.6						28.2	33.2								873.4	864.2							5124.2	5110.4
50		160		144.6						27	31								897.4	864							5063.8	5049
55		151.2		133.6						30.8	33.2								873.4	878.6							5113.6	5056.8
60		155.2		139.4						30	33.8								885.2	890.6							5035.4	5072.4
65		157.8		147.6						23.8	31.8								899.2	870.2							5129.4	5052.4
70		160.4		140.4						29.6	29.4								882	888.4							5051.8	5060.8
75		157.2		140.8						25	30								890.4	890.2							5085.8	5059.2
80		165		148.2						32.6	32.8								898.4	859.4							5091.2	5080.8
85		158.8		143.8						27	28.6								885.6	874.2							5090	5086.4
90		155.6		151.2						24.4	32.4								910.6	869.4							5126.8	5122
95		168.8		146.2						32.4	33.4								874	882.6							5090.2	5076.6
100		167.6		153						29	35								868.6	884.2							5102	5082.6
105		155		146.8						27	30.8								879.6	881.2							5095	5077.6
110		171.8		153.8						27.8	31.6								866.2	876.2							5076.2	5134
115		170.4		141.6						27.6	30.8								866.6	859.6							5084	5106.4
120		176		145.2						25	32.6								886.8	869.6							5065.2	5077.2
125		174.6		151.4						31.6	28.8								882.6	852.4							5030.2	5105.4
130		170		149.6						26.2	31.4								877.8	874.6							5121.8	5061.4
135		169.2		137.8						26.6	29.4								896.4	870.8							5078.2	5117.4
140		174.2		146						23.4	36.2								875	900.2							5068.6	5139.8
145		187		135.4						27.4	35								882.8	895							5023.4	5100.6
150		178.4		149.4						24.6	33								890.8	870.4							5097.8	5106.8
155		185.6		145						33	37.4								877	882.4							5064.2	5109.6
160		177		144.2						29.6	35.6								890.6	863							5139	5124.6
165		175		147.2						28	32.6								864.8	879.4							5086.6	5103.2
170		173		142.4						29.6	35								896	881							5108.6	5131.4
175		179.2		136.4						30.2	32.6								880	883.6							5085.2	5145.6
180		180.8		152.2						26.2	35.8								877.6	891.2							5048.2	5176.6
185		178		155.6						31.8	32.6								861.6	878.4							5068	5097.4
190		179.4		139.6						29.6	34.2								874.4	862.4							5134.2	5168.4
195		174.8		148						25	34.2								889.6	887.4							5049	5172.2
200		178.2		145						32.4	34.6								886.2	887							5114.2	5165
		2		1						1	2
X-ray		Cl Ka		Cl Ka						Ca Ka	Ca Ka
XTAL		LPET3 2 µm		LPET3 5 µm						LPET5 5 µm	LPET5 2 µm
		Counting_Sp3(c/s)		Counting_Sp3(c/s)						Counting_Sp5(c/s)	Counting_Sp5(c/s)
Time (s)
5		632.8		605.8						4878.4	4861.4
10		642.4		606.4						4865.6	4871.6
15		652.6		591.4						4894.2	4879.6
20		658.6		614.6						4924.8	4819
25		652		613.6						4890.2	4847.6
30		649.4		602.8						4904.8	4823
35		665.4		608						4880.4	4852.6
40		691.8		596.8						4853	4860
45		664.8		605.6						4902.4	4889.2
50		685		631.2						4887.4	4877.4
55		682.8		592.4						4903	4857.4
60		679.6		609.2						4868	4801.8
65		659		601.2						4871.2	4877.4
70		655.6		602.8						4873.2	4791.8
75		657.4		609.4						4916.4	4853.6
80		684		592						4848.6	4822.6
85		672		615.2						4856.2	4881.2
90		670.6		611.6						4857.2	4946.8
95		666.8		606						4888.4	4889
100		649		610						4869	4946.2
105		625.6		598.8						4878.6	4871
110		601.2		613.6						4859.6	5022.2
115		592.2		604.2						4900.2	5044.8
120		560.8		615.8						4909.2	5118.2
125		580		627.2						4893.8	5140.6
130		546.4		620.6						4882	5122.6
135		554.8		629.2						4829.2	5105.4
140		549.4		577.4						4847.4	5193.4
145		523.4		602.4						4855	5196.6
150		535.6		631.4						4830.4	5129.4
155		529.6		607.4						4909.6	5224.4
160		528.6		602.2						4839	5185.4
165		536.6		621						4875.8	5146.4
170		534.8		602.6						4889.6	5161.2
175		533.6		618.6						4854.6	5199.6
180		514.4		630.6						4876.6	5141.6
185		499		599.4						4888.8	5103.4
190		489.4		621.4						4871.6	5197
195		511.8		619.8						4887.4	5221.6
200		504.4		608.2						4841.8	5228.6
